# Supplementary material for: Analysis of early childhood intestinal microbial dynamics in a continuous-flow bioreactor
Source: Microbiome. 2024 Dec 5;12:255. doi: 10.1186/s40168-024-01976-w (PMC11619690; doi:10.1186/s40168-024-01976-w)
Supplement: Supplementary file 1 — Supplementary Material 1. [file 40168_2024_1976_MOESM1_ESM.xlsx]

## Sheet: Contents
Tab Name	Description
Table S1	Components of the chemostat media formulation
Table S2	Selective and non-selective media used to axenically isolate bacterial strains from infant fecal-derived chemostat communities
Table S3	Mass Spectrometry metabolite library of standards associated with microbial metabolism (CMRF Standards)
Table S4	List of ASV-metabolite correlations - metabolites measured using 1H NMR technique.
Table S5	List of ASV-metabolite correlations - metabolites measured by HILIC-MS technique.
Table S6	List of ASVs that failed to grow in NS1 fecal-derived chemostat community.
Table S7	Family-level collapsed relative abundance tables for NS0 fecal and fecal-derived chemostat communities
Table S8	Family-level collapsed relative abundance tables for NS1 fecal and fecal-derived chemostat communities
Table S9	Family-level collapsed relative abundance tables for S2 fecal and fecal-derived chemostat communities
Table S10	Family-level collapsed relative abundance tables for S3 fecal and fecal-derived chemostat communities
Table S11	Family-level collapsed relative abundance tables for NS4 fecal and fecal-derived chemostat communities
Table S12	Family-level collapsed relative abundance tables for S5 fecal and fecal-derived chemostat communities
Table S13	Family-level collapsed relative abundance tables for NS6 fecal and fecal-derived chemostat communities
Table S14	List of bacterial strains isolated from NS0 fecal-derived chemostat cultures : NS0 isolate library
Table S15	List of bacterial strains isolated from NS1 fecal-derived chemostat cultures : NS1 isolate library
Table S16	List of metabolites identified in NS0 and NS1 fecal-derived chemostat communities using NMR and HILIC-MS techniques.
Table S17	List of metabolites identified in NS1 defined communities using 1H NMR and HILIC-MS techniques.
Table S18	List of NS0 and NS1 fecal-derived chemostat community 1H NMR & HILIC-MS data deposited in MassIVE.
Table S19	List of NS1 defined communitiy 1H NMR & HILIC-MS data deposited in MassIVE.

## Sheet: Table S1
Media component	Concentration (g/L)	Supplier	Catalog #
Starch (from wheat)	5	Sigma-Aldrich	S5127-500G
Xylan	2	Vitacost	854936003594
Arabinoglycan	2	ABO Essentials	80051083
Pectin (from citrus peel)	2	Sigma-Aldrich	P9135-1KG
Inulin (from chicory)	1	Glentham Life Sciences	GC4090-1KG
Yeast extract	2	BD	212750
Casein	3	Millipore-Sigma	22090-100G
Peptone water	2	Oxoid	CM0009
NaHCO3	2	Thermo Fisher Scientific	S233-3
L-cysteine HCl	0.5	Sigma-Aldrich	168149-2.5G
NaCl	0.1	Thermo Fisher Scientific	BP3581
K2HPO4	0.04	VWR	470302-246
KH2PO4	0.04	VWR	470302-254
CaCl2	0.01	Thermo Fisher Scientific	AC349610250
MgSO4	0.01	Sigma-Aldrich	M1880-500G
Bile Salts	0.5	Sigma-Aldrich	B8756-100G
Mucin (porcine gastric mucin)	4	Sigma-Aldrich	M2378
Hemin	0.005	Sigma-Aldrich	51280-5G
Menadione	0.001	Sigma-Aldrich	M5625-25G

## Sheet: Table S2
Media	Target	Abbreviation	Reagent	Quantity (/L)	Supplier	Catalog #
Fastidious anaerobic agar	Non-selective; enriches for fastidious anaerobic organisms	FAA-NB	Fastidious anaerobic agar	46 g	Neogen	NCM0014B
Fastidious anaerobic agar with blood	Non-selective; enriches for fastidious anaerobic organisms	FAA	Fastidious anaerobic agar	46 g	Neogen	NCM0014B
			Defibrinated sheep’s blood	50 mL	Hemostat	DSB500
Fastidious anaerobic agar with blood and mucin	Non-selective; enriches for fastidious anaerobic organisms that utilize mucin	FMU	Fastidious anaerobic agar	46 g	Neogen	NCM0014B
			Defibrinated sheep’s blood	50 m	Hemostat	DSB500
			Mucin (porcine gastric mucin)	4 g	Sigma-Aldrich	M2378
Fastidious anaerobic agar with pectin	Non-selective; enriches for fastidious anaerobic organisms that utilize pectin	PEC	Fastidious anaerobic agar	46 g	Neogen	NCM0014B
			Pectin (from citrus peel)	5 g	Sigma-Aldrich	P9135-1KG
Fastidious anaerobic agar with complex carbohydrates	Non-selective; enriches for fastidious anaerobic organisms that utilize complex carbohydrates	FCC	Fastidious anaerobic agar	46 g	Neogen	NCM0014B
			Starch (from wheat)	5 g	Sigma-Aldrich	S5127-500G
			Pectin (from citrus peel)	5 g	Sigma-Aldrich	P9135-1KG
			Mucin (porcine gastric mucin)	4 g	Sigma-Aldrich	M2378
			Dextrose	3 g	Thermo Fisher Scientific	D16-1
			Inulin (from chicory)	0.9 g	Glentham Life Sciences	GC4090-1KG
Brain heart infusion	Non-selective; enriches for fastidious anaerobic organisms	BHI	Brain heart infusion	37 g	Thermo Fisher Scientific	237500
			Agar	15 g	Thermo Fisher Scientific	DF0140-01
Tryptic soy agar	Non-selective; promotes growth of all organisms	TSA	Tryptic soy agar	40 g	Thermo Fisher Scientific	DF0369176
Yeast-extract peptone dextrose agar	Non-selective; promotes growth of yeasts	YPD	Yeast-extract peptone dextrose agar	65 g	Sigma-Aldrich	Y1500
Gonococcal media with blood	Non-selective; enriches fastidious anaerobic organisms	GC	Peptone from meat	15 g	Sigma-Aldrich	91249-500G
			Defibrinated sheep’s blood	50 m	Hemostat	DSB500
			Agar	15 g	Thermo Fisher Scientific	DF0140-01
			NaCl	2.5 g	Thermo Fisher Scientific	BP3581
			K2HPO4	2 g	VWR	470302-246
			KH2PO4	0.5 g	VWR	470302-254
			Starch (from corn)	0.5 g	Sigma-Aldrich	S4126-2KG
Gifu anaerobic media	Non-selective; promotes growth of anaerobic organisms, especially for streptococci, pneumococci and meningococci	GAM	Gifu anaerobic media	74 g	HyServe	5420
			Agar	15 g	Thermo Fisher Scientific	DF0140-01
Nutrient agar	Non-selective; promotes growth of wide selection of non-fastidious organisms	NA	Nutrient agar	16 g	BD Biosciences	CA90000-744
Columbia agar with antibiotics and sheep’s blood	Selective for Gram positive cocci	CNA	Columbia agar	40 g	Hardy Diagnostics	CA 93455
			Defibrinated sheep’s blood	50 m	Hemostat	DSB500
			Nalidixic acid	0.015 g	Sigma-Aldrich	N8878-5G
			Colistin sulfate salt	0.01 g	Sigma-Aldrich	C4461-100MG
Schaedler agar with antibiotics and sheep's blood	Selective for Gram negative organisms	SKV	Schaedler anaerobic broth	26.5 g	Thermo Fisher Scientific	R064480
			Agar	15 g	Thermo Fisher Scientific	DF0140-01
			Defibrinated sheep’s blood	50 m	Hemostat	DSB500
			Vitamin K1	0.5 g	Sigma-Aldrich	V3501-5G
			Kanamycin sulfate	0.01 g	Sigma-Aldrich	60615-5G
			Vancomycin hyrdochloride	0.0075 g	Sigma-Aldrich	1709007-500MG
De Man, Rogosa, Sharpe Agar	Selective for lactic acid bacteria	MRS	Lactobacilli MRS Broth	55 g	Thermo Fisher Scientific	DF0881-17-5
			Agar	15 g	Thermo Fisher Scientific	DF0140-01
Yeast-extract Casitone and Fatty-Acid	Non-selective; promotes growth of organisms that depend on presence of fatty acids for growth	YCFA	Casitone	10 g	Thermo Fisher Scientific	225930
			Yeast extract	2.5 g	BD	212750
			Dextrose	5 g	Thermo Fisher Scientific	D16-1
			MgSO4	0.045 g	Sigma-Aldrich	M1880-500G
			NaCl	0.9 g	Thermo Fisher Scientific	BP3581
			K2HPO4	0.45 g	VWR	470302-246
			KH2PO4	0.45 g	VWR	470302-254
			CaCl2	0.09 g	Thermo Fisher Scientific	AC349610250
			NaHCO3	4 g	Thermo Fisher Scientific	S233-3
			L-cystein HCl	1 g	Sigma-Aldrich	168149-2.5G
			Hemin	0.01 g	Sigma-Aldrich	51280-5G
			Acetic acid	1.9 mL	Thermo Fisher Scientific	A38-212
			Propionic acid	0.7 mL	Thermo Fisher Scientific	A258-500
			iso-Butyric acid	0.09 mL	Sigma-Aldrich	I1754
			n-Valeric acid	0.1 mL	Sigma-Aldrich	75054
			iso-Valeric acid	0.1 mL	Sigma-Aldrich	78651
			Biotin	0.002 g	PureBulk	NA
			Folic acid	0.002 g	Sigma-Aldrich	F7876
			Pyridoxine-HCl	0.01 g	Sigma-Aldrich	P-9755
			Thiamine-HCl	0.005 g	Sigma-Aldrich	T-4625
			Riboflavin	0.005 g	Sigma-Aldrich	83-88-5
			Nicotinic acid	0.005 g	Sigma-Aldrich	N0761
			Pantothenate	0.005 g	PureBulk	NA
			Vitamin B12	0.0001 g	CalbioChem	6791
			p-Aminobenzoic acid	0.005 g	PureBulk	NA
			Lipoic acid	0.005 g	Sigma-Aldrich	T5625
Ethanol shock before plating on FAA	Selective for spore-forming bacteria	EtOH	Fastidious anaerobic agar	46 g	Neogen	NCM0014B
			Ethanol	1 mL	Thermo Fisher Scientific	033361-M1

## Sheet: Table S3
Calgary Metabolomics Research Facility (CMRF) Standards
compound	formula	rt	category
[2-AMINOETHYL]PHOSPHONATE	C2H8NO3P	8.54	10-C2H8NO3P
GLYCERALDEHYDE	C3H6O3	3.24	10-C3H6O3
3-SULFINO-L-ALANINE	C3H7NO4S	8.63	10-C3H7NO4S
ALLANTOIN	C4H6N4O3	4.87	10-C4H6N4O3
SELENOMETHIONINE	C5H11NO2Se	6.91	10-C5H11NO2Se
D-[+]-GLUCOSAMINE	C6H13NO5	8.36	10-C6H13NO5
O-SUCCINYL-L-HOMOSERINE	C8H13NO6	7.95	10-C8H13NO6
ADENOSINE 5"-DIPHOSPHATE	C10H15N5O10P2	10.63	11-C10H15N5O10P2
5-OXO-D-PROLINE	C5H7NO3	4.48	11-C5H7NO3
D-GLUCURONIC ACID	C6H10O7	8.37	11-C6H10O7
GALACTITOL	C6H14O6	5.76	11-C6H14O6
PARAXANTHINE	C7H8N4O2	0.84	11-C7H8N4O2
4-PYRIDOXATE	C8H9NO4	5.13	11-C8H9NO4
KYNURENINE	C10H12N2O3	6.76	12-C10H12N2O3
1-METHYLADENOSINE	C11H15N5O4	3.29	12-C11H15N5O4
TRANS-4-HYDROXYPROLINE	C5H9NO3	7.98	12-C5H9NO3
4-ACETAMIDOBUTANOATE	C6H11NO3	1.73	12-C6H11NO3
UROCANATE	C6H6N2O2	4.41	12-C6H6N2O2
DOPAMINE	C8H11NO2	7.93	12-C8H11NO2
DEOXYURIDINE	C9H12N2O5	1.92	12-C9H12N2O5
PHOSPHONOACETATE	C2H5O5P	10.01	13-C2H5O5P
1-AMINOCYCLOPROPANE-1-CARBOXYLATE	C4H7NO2	7.93	13-C4H7NO2
5-HYDROXYMETHYLURACIL	C5H6N2O3	2.31	13-C5H6N2O3
3-HYDROXY-3-METHYLGLUTARATE	C6H10O5	3.83	13-C6H10O5
L-ARGININE	C6H14N4O2	8.59	13-C6H14N4O2
L-CYSTATHIONINE	C7H14N2O4S	8.66	13-C7H14N2O4S
XANTHOSINE	C10H12N4O6	5.31	14-C10H12N4O6
THYROTROPIN RELEASING HORMONE	C16H22N6O4	8.02	14-C16H22N6O4
4-HYDROXY-L-PROLINE	C5H9NO3	7.98	14-C5H9NO3
N-METHYL-D-ASPARTIC ACID	C5H9NO4	8.18	14-C5H9NO4
N-METHYL-L-GLUTAMATE	C6H11NO4	8.18	14-C6H11NO4
6-DEOXY-L-GALACTOSE	C6H12O5	2.24	14-C6H12O5
L-HISTIDINE	C6H9N3O2	8.57	14-C6H9N3O2
HOMOCYSTINE	C8H16N2O4S2	8.57	14-C8H16N2O4S2
THYMIDINE-5"-DIPHOSPHO-ALPHA-D-GLUCOSE	C16H26N2O16P2	9.1	15-C16H26N2O16P2
BETA-NICOTINAMIDE ADENINE DINUCLEOTIDE PHOSPHATE	C21H28N7O17P3	9.53	15-C21H28N7O17P3
N-ALPHA-ACETYL-L-ASPARAGINE	C6H10N2O4	5.62	15-C6H10N2O4
D-GLUCOSE 6-PHOSPHATE	C6H13O9P	8.82	15-C6H13O9P
ADENOSINE 5"-MONOPHOSPHATE	C10H14N5O7P	8.5	16-C10H14N5O7P
2"-DEOXYGUANOSINE 5"-MONOPHOSPHATE	C10H14N5O7P	8.78	16-C10H14N5O7P
NICOTINAMIDE HYPOXANTHINE DINUCLEOTIDE	C21H26N6O15P2	8.78	16-C21H26N6O15P2
L-CYSTEIC ACID	C3H7NO5S	8.34	16-C3H7NO5S
N-ACETYLGLYCINE	C4H7NO3	3.65	16-C4H7NO3
ALPHA-HYDROXYISOBUTYRIC ACID	C4H8O3	3.22	16-C4H8O3
D-GLUCONATE	C6H12O7	9.43	16-C6H12O7
6-PHOSPHOGLUCONIC ACID	C6H13O10P	10.34	16-C6H13O10P
N-ACETYL-L-ASPARTIC ACID	C6H9NO5	5.7	16-C6H9NO5
ADENOSINE 2"-3"-CYCLIC MONOPHOSPHATE	C10H12N5O6P	7.67	17-C10H12N5O6P
URIDINE 5"-DIPHOSPHOGLUCOSE	C15H24N2O17P2	9.23	17-C15H24N2O17P2
MEVALOLACTONE	C6H12O4	1.63	17-C6H12O4
GUANOSINE 5"-DIPHOSPHOGLUCOSE	C16H25N5O16P2	9.53	18-C16H25N5O16P2
PHOSPHO[ENOL]PYRUVIC ACID	C3H5O6P	9.59	18-C3H5O6P
D-GLYCERIC ACID	C3H6O4	8.79	18-C3H6O4
DIHYDROXYACETONE PHOSPHATE	C3H7O6P	8.44	18-C3H7O6P
PYRIDOXAL 5"-PHOSPHATE	C8H10NO6P	7.88	18-C8H10NO6P
MANDELIC ACID	C8H8O3	4.07	18-C8H8O3
CYTIDINE 2"-3"-CYCLIC MONO-PHOS-PHATE	C9H12N3O7P	8.4	18-C9H12N3O7P
ADENOSINE 3"-5"-CYCLIC MONOPHOSPHATE	C10H12N5O6P	7.91	19-C10H12N5O6P
THYMIDINE 5"-MONOPHOSPHATE	C10H15N2O8P	8.2	19-C10H15N2O8P
ADENOSINE 3"-5"-DIPHOSPHATE	C10H15N5O10P2	9.78	19-C10H15N5O10P2
ADENOSINE-5"-DIPHOSPHOGLUCOSE	C16H25N5O15P2	9.2	19-C16H25N5O15P2
2-AMINOETHYL DIHYDROGEN PHOSPHATE	C2H8NO4P	8.52	19-C2H8NO4P
O-ACETYL-L-SERINE	C5H9NO4	4.95	19-C5H9NO4
D-FRUCTOSE 6-PHOSPHATE	C6H13O9P	8.68	19-C6H13O9P
NALPHA-ACETYL-L-LYSINE	C8H16N2O3	8.24	19-C8H16N2O3
3-NITRO-L-TYROSINE	C9H10N2O5	6.6	19-C9H10N2O5
N-ACETYLNEURAMINATE	C11H19NO9	8.79	1-C11H19NO9
NAD	C21H27N7O14P2	8.76	1-C21H27N7O14P2
HYPOTAURINE	C2H7NO2S	8.09	1-C2H7NO2S
L-THREONINE	C4H9NO3	8	1-C4H9NO3
L-GLUTAMINE	C5H10N2O3	8.18	1-C5H10N2O3
PURINE	C5H4N4	3.01	1-C5H4N4
URATE	C5H4N4O3	5.86	1-C5H4N4O3
XANTHOSINE 5"-MONOPHOSPHATE	C10H13N4O9P	8.61	20-C10H13N4O9P
2"-DEOXYGUANOSINE	C10H13N5O4	5.99	20-C10H13N5O4
LAUROYLCARNITINE	C19H37NO4	1.6	20-C19H37NO4
5-AMINOLEVULINIC ACID	C5H9NO3	7.77	20-C5H9NO3
PYRIDOXAMINE	C8H12N2O2	8.15	20-C8H12N2O2
2"-DEOXYURIDINE 5"-MONO-PHOS-PHATE	C9H13N2O8P	8.29	20-C9H13N2O8P
GUANOSINE 3"-5"-CYCLIC MONOPHOSPHATE	C10H12N5O7P	8.32	21-C10H12N5O7P
S-[5"-ADENOSYL]-L-HOMOCYSTEINE	C14H20N6O5S	8.25	21-C14H20N6O5S
O-PHOSPHO-DL-SERINE	C3H8NO6P	8.99	21-C3H8NO6P
L-ORNITHINE	C5H12N2O2	8.63	21-C5H12N2O2
N-ACETYL-DL-METHIONINE	C7H13NO3S	2.46	21-C7H13NO3S
5-AMINOIMIDAZOLE-4-CARBOXAMIDE-1-BETA-D-RIBOFURANOSYL 5"-MONOPHOSPHATE	C9H15N4O8P	8.66	21-C9H15N4O8P
GUANOSINE 5"-DIPHOSPHATE	C10H15N5O11P2	11.34	22-C10H15N5O11P2
URIDINE 5"-DIPHOSPHOGLUCURONIC ACID	C15H22N2O18P2	10.23	22-C15H22N2O18P2
URIDINE 5"-DIPHOSPHO-N-ACETYLGLUCOSAMINE	C17H27N3O17P2	9.17	22-C17H27N3O17P2
INDOXYL SULFATE	C8H7NO4S	5.38	22-C8H7NO4S
CYTIDINE 5"-DIPHOSPHATE	C9H15N3O11P2	10.02	22-C9H15N3O11P2
GUANOSINE 5"-MONOPHOSPHATE	C10H14N5O8P	8.84	23-C10H14N5O8P
THIAMINE MONOPHOSPHATE	C12H17N4O4PS	8.68	23-C12H17N4O4PS
S-HEXYL-GLUTATHIONE	C16H29N3O6S	7.75	23-C16H29N3O6S
GLYOXYLIC ACID	C2H2O3	8.78	23-C2H2O3
4-GUANIDINOBUTANOATE	C5H11N3O2	6.29	23-C5H11N3O2
2-4-DIHYDROXYPYRIMIDINE-5-CARBOXYLIC ACID	C5H4N2O4	1.79	23-C5H4N2O4
N-ACETYL-L-ALANINE	C5H9NO3	2.5	23-C5H9NO3
D-MANNOSAMINE	C6H13NO5	8.29	23-C6H13NO5
5"-DEOXYADENOSINE	C10H13N5O3	3.5	24-C10H13N5O3
GLUTATHIONE	C10H17N3O6S	8.45	24-C10H17N3O6S
GUANOSINE 5"-DIPHOSPHO-D-MANNOSE	C16H25N5O16P2	9.59	24-C16H25N5O16P2
RIBOFLAVIN	C17H20N4O6	4.73	24-C17H20N4O6
ERYTHRITOL	C4H10O4	3.42	24-C4H10O4
GLUCOSAMINATE	C6H13NO6	8.4	24-C6H13NO6
METHYL BETA-D-GALACTOSIDE	C7H14O6	2.69	24-C7H14O6
CMP	C9H14N3O8P	8.63	24-C9H14N3O8P
INOSINE 5"-MONOPHOSPHATE	C10H13N4O8P	8.6	25-C10H13N4O8P
2"-DEOXYADENOSINE	C10H13N5O3	3.67	25-C10H13N5O3
2-AMINO-2-METHYLPROPANOATE	C4H9NO2	5.11	25-C4H9NO2
N-ACETYL-L-CYSTEINE	C5H9NO3S	3.6	25-C5H9NO3S
2-4-DIHYDROXYPTERIDINE	C6H4N4O2	0.87	25-C6H4N4O2
6-HYDROXYNICOTINATE	C6H5NO3	4	25-C6H5NO3
N-ACETYL-DL-GLUTAMIC ACID	C7H11NO5	5.1	25-C7H11NO5
N-ACETYL-D-GALACTOSAMINE	C8H15NO6	5.22	25-C8H15NO6
D-PANTOTHENIC ACID	C9H17NO5	2.77	25-C9H17NO5
ADENOSINE	C10H13N5O4	4.23	26-C10H13N5O4
THIAMINE PYROPHOSPHATE	C12H18N4O7P2S	9.68	26-C12H18N4O7P2S
D-[+]-RAFFINOSE	C18H32O16	8.39	26-C18H32O16
N-FORMYLGLYCINE	C3H5NO3	3.69	26-C3H5NO3
3-UREIDOPROPIONATE	C4H8N2O3	4.26	26-C4H8N2O3
L-HISTIDINOL	C6H11N3O	8.61	26-C6H11N3O
L-RHAMNOSE	C6H12O5	2.23	26-C6H12O5
ALPHA-D-GLUCOSE	C6H12O6	5.18	26-C6H12O6
3-METHOXY-L-TYROSINE	C10H13NO4	7.3	27-C10H13NO4
D-LACTOSE	C12H22O11	8.1	27-C12H22O11
3-HYDROXYBUTANOIC ACID	C4H8O3	0.95	27-C4H8O3
L-METHIONINE SULFOXIMINE	C5H12N2O3S	8.29	27-C5H12N2O3S
4-IMIDAZOLEACETIC ACID	C5H6N2O2	0.95	27-C5H6N2O2
CIS-4-HYDROXY-D-PROLINE	C5H9NO3	8.08	27-C5H9NO3
D-[+]-GALACTURONIC ACID	C6H10O7	8.54	27-C6H10O7
ALLOSE	C6H12O6	4.78	27-C6H12O6
5-HYDROXY-L-TRYPTOPHAN	C11H12N2O3	7.66	28-C11H12N2O3
MALEAMATE	C4H5NO3	0.97	28-C4H5NO3
FORMYL-L-METHIONYL PEPTIDE	C6H11NO3S	2.82	28-C6H11NO3S
L-ANSERINE	C10H16N4O3	8.64	29-C10H16N4O3
MELIBIOSE	C12H22O11	8.22	29-C12H22O11
ADENOSINE 5"-DIPHOSPHORIBOSE	C15H23N5O14P2	9.28	29-C15H23N5O14P2
CREATINE PHOSPHATE	C4H10N3O5P	8.37	29-C4H10N3O5P
CITRAMALATE	C5H8O5	10.72	29-C5H8O5
N-AMIDINO-L-ASPARTATE	C5H9N3O4	8.37	29-C5H9N3O4
DL-5-HYDROXYLYSINE	C6H14N2O3	8.69	29-C6H14N2O3
INOSINE	C10H12N4O5	5.16	2-C10H12N4O5
TAURINE	C2H7NO3S	7.23	2-C2H7NO3S
L-CYSTEINE	C3H7NO2S	8.69	2-C3H7NO2S
L-SERINE	C3H7NO3	8.19	2-C3H7NO3
D-GLUCONO-1-5-LACTONE	C6H12O7	9.33	2-C6H12O7
CITRULLINE	C6H13N3O3	8.37	2-C6H13N3O3
L-ISOLEUCINE	C6H13NO2	6.78	2-C6H13NO2
NICOTINATE	C6H5NO2	2.6	2-C6H5NO2
CYTIDINE	C9H13N3O5	6.13	2-C9H13N3O5
OPHTHALMIC ACID	C11H19N3O6	8.43	30-C11H19N3O6
2-HYDROXYBUTYRIC ACID	C4H8O3	2.03	30-C4H8O3
D-SORBITOL	C6H14O6	5.48	30-C6H14O6
TRIGONELLINE	C7H7NO2	7	30-C7H7NO2
3-4-DIHYDROXYPHENYL GLYCOL	C8H10O4	3.59	30-C8H10O4
EPINEPHRINE	C9H13NO3	7.77	30-C9H13NO3
3-HYDROXYKYNURENINE	C10H12N2O4	7.2	31-C10H12N2O4
STACHYOSE	C24H42O21	8.59	31-C24H42O21
SN-GLYCEROL 3-PHOSPHATE	C3H9O6P	8.56	31-C3H9O6P
D-RIBOSE 5-PHOSPHATE	C5H11O8P	8.63	31-C5H11O8P
N-ACETYL-DL-SERINE	C5H9NO4	4.96	31-C5H9NO4
D-TAGATOSE	C6H12O6	4.31	31-C6H12O6
D-[+]-GALACTOSAMINE	C6H13NO5	8.16	31-C6H13NO5
4-HYDROXY-L-PHENYLGLYCINE	C8H9NO3	7.85	31-C8H9NO3
2"-DEOXYCYTIDINE 5"-DIPHOSPHATE	C9H15N3O10P2	10.15	31-C9H15N3O10P2
GLYCEROL 2-PHOSPHATE	C3H9O6P	8.42	32-C3H9O6P
D-XYLOSE	C5H10O5	3.8	32-C5H10O5
RIBITOL	C5H12O5	4.25	32-C5H12O5
L-SORBOSE	C6H12O6	4.42	32-C6H12O6
D-GLUCOSAMINE 6-SULFATE	C6H13NO8S	8.41	32-C6H13NO8S
ALPHA-D-GLUCOSE 1-PHOSPHATE	C6H13O9P	8.67	32-C6H13O9P
ANTHRANILATE	C7H7NO2	0.86	32-C7H7NO2
XANTHURENIC ACID	C10H7NO4	7.44	33-C10H7NO4
CORTISOL	C21H30O5	0.71	33-C21H30O5
MONO-ETHYL MALONATE	C3H4O4	6.78	33-C3H4O4
3-METHYGLUTARIC ACID	C6H10O4	1.35	33-C6H10O4
D-PSICOSE	C6H12O6	3.71	33-C6H12O6
HYDROXYBENZALDEHYDE	C7H6O2	0.67	33-C7H6O2
4-HYDROXYBENZOATE	C7H6O3	1.31	33-C7H6O3
4-HYDROXY-2-QUINOLINECARBOXYLIC ACID	C10H7NO3	7.13	34-C10H7NO3
MALEIC ACID	C4H4O4	5.23	34-C4H4O4
2-METHYLPROPANOATE	C4H8O2	1.64	34-C4H8O2
D-LYXOSE	C5H10O5	3.14	34-C5H10O5
N-ACETYL-L-PHENYLALANINE	C11H13NO3	2.37	35-C11H13NO3
D-RIBOSE	C5H10O5	2.23	35-C5H10O5
GLUTARATE	C5H8O4	1.64	35-C5H8O4
D-MANNOSE 6-PHOSPHATE	C6H13O9P	8.69	35-C6H13O9P
6-CARBOXYHEXANOATE	C7H12O4	1.03	35-C7H12O4
BENZOATE	C7H6O2	1.58	35-C7H6O2
4-HYDROXYPHENYLACETATE	C8H8O3	1.29	35-C8H8O3
CAFFEATE	C9H8O4	3.65	35-C9H8O4
3-5-DIIODO-L-TYROSINE	C9H9I2NO3	6.38	35-C9H9I2NO3
FERULATE	C10H10O4	0.92	36-C10H10O4
PALATINOSE	C12H22O11	7.94	36-C12H22O11
GLYCOCHOLATE	C26H43NO6	5.22	36-C26H43NO6
PROPENOATE	C3H4O2	0.66	36-C3H4O2
THIOPURINE S-METHYLETHER	C6H6N4S	1.04	36-C6H6N4S
2-3-DIHYDROXYBENZOATE	C7H6O4	6.03	36-C7H6O4
10-HYDROXYDECANOATE	C10H20O3	0.66	37-C10H20O3
2-HYDROXYPYRIDINE	C5H5NO	3.25	37-C5H5NO
CATECHOL	C6H6O2	0.88	37-C6H6O2
3-4-DIHYDROXYBENZOATE	C7H6O4	3.76	37-C7H6O4
3-AMINO-5-HYDROXYBENZOIC ACID	C7H7NO3	3.39	37-C7H7NO3
GUAIACOL	C7H8O2	2.14	37-C7H8O2
2-HYDROXYPHENYLACETIC ACID	C8H8O3	2.15	37-C8H8O3
INDOLE-3-ACETAMIDE	C10H10N2O	0.92	38-C10H10N2O
N6-[DELTA2-ISOPENTENYL]-ADENINE	C10H13N5	3.26	38-C10H13N5
SEROTONIN CREATININE SULFATE COMPLEX	C14H23N5O7S	5.13	38-C14H23N5O7S
CORTISOL 21-ACETATE	C23H32O6	0.61	38-C23H32O6
2-OXOBUTANOATE	C4H6O3	5.12	38-C4H6O3
METHYLMALONATE	C4H6O4	5.13	38-C4H6O4
3-HYDROXYANTHRANILATE	C7H7NO3	1.29	38-C7H7NO3
LIPOAMIDE	C8H15NOS2	3.2	38-C8H15NOS2
3-4-DIHYDROXYPHENYLACETATE	C8H8O4	3.64	38-C8H8O4
2-QUINOLINECARBOXYLIC ACID	C10H7NO2	1	39-C10H7NO2
3-5-DIIODO-L-THYRONINE	C15H13I2NO4	6.22	39-C15H13I2NO4
FUMARATE	C4H4O4	4.58	39-C4H4O4
ETHYLMALONIC ACID	C5H8O4	4.6	39-C5H8O4
PTERIN	C6H5N5O	4.94	39-C6H5N5O
3-[2-HYDROXYPHENYL]PROPANOATE	C9H10O3	0.97	39-C9H10O3
HIPPURATE	C9H9NO3	2.29	39-C9H9NO3
GLYCOLATE	C2H4O3	3.47	3-C2H4O3
MALONATE	C3H4O4	6.59	3-C3H4O4
[R]-MALATE	C4H6O5	4.22	3-C4H6O5
[S]-DIHYDROOROTATE	C5H6N2O4	5.89	3-C5H6N2O4
L-GLUTAMIC ACID	C5H9NO4	8.3	3-C5H9NO4
PIPECOLATE	C6H11NO2	3.37	3-C6H11NO2
GLUCONIC ACID	C6H12O7	9.33	3-C6H12O7
QUINATE	C7H12O6	9.06	3-C7H12O6
N-ACETYL-D-GLUCOSAMINE	C8H15NO6	5.47	3-C8H15NO6
INDOLE-3-ACETIC ACID	C10H9NO2	0.97	40-C10H9NO2
INDOLE-3-PYRUVIC ACID	C11H9NO3	0.64	40-C11H9NO3
MALTOSE	C12H22O11	8.04	40-C12H22O11
MYO-INOSITOL	C6H12O6	6.87	40-C6H12O6
DEHYDRO-L-[+]-ASCORBIC ACID DIMER	C6H6O6	1.97	40-C6H6O6
2-AMINOPHENOL	C6H7NO	2.86	40-C6H7NO
4-AMINOBENZOATE	C7H7NO2	0.72	40-C7H7NO2
3-AMINO-4-HYDROXYBENZOIC ACID	C7H7NO3	2.92	40-C7H7NO3
DIHYDROXYMANDELIC ACID	C8H8O5	7.3	40-C8H8O5
DETHIOBIOTIN	C10H18N2O3	2.12	41-C10H18N2O3
2-METHYLMALEATE	C5H6O4	5.08	41-C5H6O4
ALPHA-KETOGLUTARIC ACID	C5H6O5	7.73	41-C5H6O5
3-METHYL-2-OXOVALERIC ACID	C6H10O3	4.74	41-C6H10O3
HYDROQUINONE	C6H6O2	4.92	41-C6H6O2
2-5-DIHYDROXYBENZOATE	C7H6O4	4.9	41-C7H6O4
N-ACETYLSEROTONIN	C12H14N2O2	3.48	42-C12H14N2O2
ITACONATE	C5H6O4	3.48	42-C5H6O4
AZELAIC ACID	C9H16O4	0.87	42-C9H16O4
PYRUVATE	C3H4O3	6.22	43-C3H4O3
DIACETYL	C4H6O2	0.67	43-C4H6O2
PHENYL ACETATE	C8H8O2	0.67	43-C8H8O2
TRANS-CINNAMALDEHYDE	C9H8O	0.66	43-C9H8O
ADIPIC ACID	C6H10O4	1.17	44-C6H10O4
SUBERIC ACID	C8H14O4	0.93	44-C8H14O4
PROPYNOATE	C3H2O2	6.14	45-C3H2O2
2-OXOADIPATE	C6H8O5	7.13	45-C6H8O5
BENZYL ALCOHOL	C7H8O	0.66	45-C7H8O
N-ACETYL-L-LEUCINE	C8H15NO3	1.56	45-C8H15NO3
2"-4"-DIHYDROXYACETOPHENONE	C8H8O3	0.66	45-C8H8O3
1-METHYL-6-7-DIHYDROXY-1-2-3-4-TETRAHYDROISOQUINOLINE	C10H13NO2	6	46-C10H13NO2
4-QUINOLINECARBOXYLIC ACID	C10H7NO2	4.31	46-C10H7NO2
SALICYLAMIDE	C7H7NO2	0.65	46-C7H7NO2
HOMOVANILLATE	C9H10O4	0.9	46-C9H10O4
3-METHOXY-4-HYDROXYMANDELATE	C9H10O5	5.63	46-C9H10O5
INDOLE-3-ACETALDEHYDE	C10H9NO	6.67	47-C10H9NO
4-METHYL-2-OXOVALERIC ACID	C6H10O3	4.43	47-C6H10O3
3-HYDROXYBENZOATE	C7H6O3	1.51	47-C7H6O3
HOMOGENTISATE	C8H8O4	4.1	47-C8H8O4
SALICYLATE	C7H6O3	3.4	48-C7H6O3
4-METHYLCATECHOL	C7H8O2	0.86	48-C7H8O2
3-HYDROXYPHENYLACETATE	C8H8O3	1.41	48-C8H8O3
PYRIDOXAL	C8H9NO3	3.12	48-C8H9NO3
BIOTIN	C10H16N2O3S	3.55	49-C10H16N2O3S
PYRUVIC ALDEHYDE	C3H4O2	1.3	49-C3H4O2
3-[4-HYDROXYPHENYL]LACTATE	C9H10O4	4.43	49-C9H10O4
THYMIDINE	C10H14N2O5	1.52	4-C10H14N2O5
5"-METHYLTHIOADENOSINE	C11H15N5O3S	3.43	4-C11H15N5O3S
DIHYDROFOLATE	C19H21N7O6	8.06	4-C19H21N7O6
GLYCINE	C2H5NO2	8.16	4-C2H5NO2
ETHANOLAMINE PHOSPHATE	C2H8NO4P	8.53	4-C2H8NO4P
GLYCERATE	C3H6O4	8.76	4-C3H6O4
L-METHIONINE	C5H11NO2S	7.01	4-C5H11NO2S
OROTATE	C5H4N2O4	7.06	4-C5H4N2O4
XANTHINE	C5H4N4O2	3.83	4-C5H4N4O2
ADENINE	C5H5N5	4.65	4-C5H5N5
5-HYDROXYINDOLEACETATE	C10H9NO3	3.58	50-C10H9NO3
ACETYL PHOSPHATE	C2H5O5P	6.15	50-C2H5O5P
ACETOACETATE	C4H6O3	0.97	50-C4H6O3
PYRROLE-2-CARBOXYLATE	C5H5NO2	0.93	50-C5H5NO2
RESORCINOL MONOACETATE	C8H8O3	0.66	50-C8H8O3
ETHYL 3-INDOLEACETATE	C12H13NO2	0.53	51-C12H13NO2
CORTISONE	C21H28O5	0.66	51-C21H28O5
CORTICOSTERONE	C21H30O4	0.63	51-C21H30O4
DEHYDROASCORBATE	C6H6O6	1.85	51-C6H6O6
SUCROSE	C12H22O11	7.85	52-C12H22O11
ARABINOSE	C5H10O5	3.83	52-C5H10O5
XYLITOL	C5H12O5	4.25	52-C5H12O5
S-CARBOXYMETHYL-L-CYSTEINE	C5H9NO4S	8.21	52-C5H9NO4S
D-GULONIC ACID GAMA-LACTONE	C6H12O7	3.81	52-C6H12O7
MANNITOL	C6H14O6	4.42	52-C6H14O6
2-ACETAMIDO-2-DEOXY-BETA-D-GLUCOSYLAMINE	C8H16N2O5	8.21	52-C8H16N2O5
URIDINE 5"-DIPHOSPHATE	C9H14N2O12P2	11.09	52-C9H14N2O12P2
D-[+]-CELLOBIOSE	C12H22O11	8.05	53-C12H22O11
2-HYDROXY-4-[METHYLTHIO]BUTYRIC ACID	C5H10O3S	3.25	53-C5H10O3S
L-ARABITOL	C5H12O5	5.07	53-C5H12O5
MANNOSE	C6H12O6	4.42	53-C6H12O6
CHENODEOXYCHOLATE	C24H40O4	0.82	54-C24H40O4
4-COUMARATE	C9H8O3	1.13	54-C9H8O3
3ALPHA-12ALPHA-DIHYDROXY-5BETA-CHOLANATE	C24H40O4	0.79	55-C24H40O4
ROSMARINIC ACID	C18H16O8	5.43	57-C18H16O8
TAUROLITHOCHOLATE	C26H45NO5S	5.77	57-C26H45NO5S
3-3"-5"-TRIIODOTHYRONINE	C15H12I3NO4	6.13	58-C15H12I3NO4
DEOXYCHOLATE	C24H40O4	0.81	59-C24H40O4
L-TRYPTOPHAN	C11H12N2O2	6.99	5-C11H12N2O2
[S]-LACTATE	C3H6O3	3.26	5-C3H6O3
L-ALANINE	C3H7NO2	8.01	5-C3H7NO2
THYMINE	C5H6N2O2	0.92	5-C5H6N2O2
FRUCTOSE 1-6-BIPHOSPHATE	C6H14O12P2	10.09	5-C6H14O12P2
SHIKIMATE	C7H10O5	3.98	5-C7H10O5
URIDINE	C9H12N2O6	3.52	5-C9H12N2O6
URIDINE-5-MONOPHOSPHATE	C9H13N2O9P	8.39	5-C9H13N2O9P
CARNOSINE	C9H14N4O3	8.63	5-C9H14N4O3
OMEGA-HYDROXYDODECANOIC ACID	C12H24O3	0.66	61-C12H24O3
METHYL JASMONATE	C13H20O3	0.49	61-C13H20O3
DIMETHYLBENZIMIDAZOLE	C9H10N2	2.94	61-C9H10N2
DOCOSAHEXAENOIC ACID	C22H32O2	0.53	62-C22H32O2
CHOLATE	C24H40O5	2.98	62-C24H40O5
1-HYDROXY-2-NAPHTHOATE	C11H8O3	3.65	63-C11H8O3
PHENYLPYRUVATE	C9H8O3	5.73	63-C9H8O3
TRICOSANOIC ACID	C23H46O2	0.54	65-C23H46O2
ALPHA-TOCOPHEROL	C29H50O2	6.91	65-C29H50O2
GUANOSINE	C10H13N5O5	6.39	6-C10H13N5O5
SARCOSINE	C3H7NO2	8.05	6-C3H7NO2
URACIL	C4H4N2O2	1.14	6-C4H4N2O2
SUCCINATE	C4H6O4	2.59	6-C4H6O4
L-ASPARTATE	C4H7NO4	8.49	6-C4H7NO4
CREATINE	C4H9N3O2	8.05	6-C4H9N3O2
HYPOXANTHINE	C5H4N4O	4.48	6-C5H4N4O
L-PHENYLALANINE	C9H11NO2	6.61	6-C9H11NO2
3-4-DIHYDROXY-L-PHENYLALANINE	C9H11NO4	8.04	6-C9H11NO4
2"-DEOXYCYTIDINE 5"-MONOPHOSPHATE	C9H14N3O7P	8.56	6-C9H14N3O7P
DAMP	C10H14N5O6P	8.44	7-C10H14N5O6P
NICOTINAMIDE MONONUCLEOTIDE	C11H15N2O8P	8.44	7-C11H15N2O8P
FOLIC ACID	C19H19N7O6	7.8	7-C19H19N7O6
TARTARIC ACID	C4H6O6	10.55	7-C4H6O6
L-ASPARAGINE	C4H8N2O3	8.18	7-C4H8N2O3
HOMOSERINE	C4H9NO3	8.1	7-C4H9NO3
L-VALINE	C5H11NO2	7.25	7-C5H11NO2
GUANINE	C5H5N5O	5.99	7-C5H5N5O
L-LYSINE	C6H14N2O2	8.63	7-C6H14N2O2
PYRIDOXINE	C8H11NO3	5.04	7-C8H11NO3
L-TYROSINE	C9H11NO3	7.42	7-C9H11NO3
N-ACETYL-D-TRYPTOPHAN	C13H14N2O3	5.57	8-C13H14N2O3
GUANIDINOACETATE	C3H7N3O2	8.12	8-C3H7N3O2
L-2-PHOSPHOGLYCERIC ACID	C3H7O7P	9.43	8-C3H7O7P
CREATININE	C4H7N3O	5.17	8-C4H7N3O
TRANS-ACONITATE	C6H6O6	6	8-C6H6O6
ISOCITRIC ACID	C6H8O7	8.12	8-C6H8O7
N-ACETYL-D-MANNOSAMINE	C8H15NO6	5.57	8-C8H15NO6
THIOUREA	CH4N2S	1.47	8-CH4N2S
D-[+]-TREHALOSE	C12H22O11	8.13	9-C12H22O11
ALPHA-AMINOADIPATE	C6H11NO4	8.15	9-C6H11NO4
LEUCINE	C6H13NO2	6.66	9-C6H13NO2
D-GLUCOSAMINE 6-PHOSPHATE	C6H14NO8P	8.82	9-C6H14NO8P
LL-2-6-DIAMINOHEPTANEDIOATE	C7H14N2O4	8.7	9-C7H14N2O4
THEOPHYLLINE	C7H8N4O2	0.84	9-C7H8N4O2
3-DEHYDROSHIKIMATE	C7H8O5	4.79	9-C7H8O5
NORADRENALINE	C8H11NO3	8.01	9-C8H11NO3
DEOXYCYTIDINE	C9H13N3O4	5.78	9-C9H13N3O4

## Sheet: Table S4
Metabolite	ASV ID	Pearson correlation coefficient	p value	FDR	FDRrank	FDNum	Metabolomics methodology	Species (BLAST top hit)	BLAST identity (%)
Glucose	ASV_008	0.953224	5.66478e-06	0.021073	1	0.021073	1H NMR	Bacteroides stercoris	100
Succinate	ASV_155	0.937826	1.99311e-05	0.0370718	2	0.0741436	1H NMR	Sutterella massiliensis	99.606
Valerate	ASV_164	0.914563	8.05042e-05	0.0760067	5	0.380033	1H NMR	Enterocloster clostridioformis	95.312
Acetate	ASV_012	0.914062	8.2593e-05	0.0760067	5	0.380033	1H NMR	Blautia producta	100
Glucose	ASV_002	-0.909777	0.00010216	0.0760067	5	0.380033	1H NMR	Bacteroides uniformis	99.605
Isobutyrate	ASV_155	-0.901162	0.000152039	0.0828393	8	0.662714	1H NMR	Sutterella massiliensis	99.606
Glucose	ASV_012	0.899602	0.000162763	0.0828393	8	0.662714	1H NMR	Blautia producta	100
Acetate	ASV_008	0.897495	0.000178149	0.0828393	8	0.662714	1H NMR	Bacteroides stercoris	100
Glucose	ASV_007	-0.894025	0.000205867	0.0850916	9	0.765825	1H NMR	Bacteroides uniformis	100
Acetate	ASV_002	-0.88827	0.000258944	0.0876988	11	0.964687	1H NMR	Bacteroides uniformis	99.605
Phenylacetate	ASV_051	0.888233	0.000259325	0.0876988	11	0.964687	1H NMR	Dialister propionicifaciens	100
Acetate	ASV_007	-0.882351	0.000323785	0.0899602	14	1.25944	1H NMR	Bacteroides uniformis	100
Butyrate	ASV_061	-0.881813	0.000330233	0.0899602	14	1.25944	1H NMR	Lactonifactor longoviformis	100
Formate	ASV_265	0.88113	0.00033856	0.0899602	14	1.25944	1H NMR	Enterocloster clostridioformis	94.902
Alanine	ASV_012	0.877267	0.000388702	0.0935798	16	1.49728	1H NMR	Blautia producta	100
Methanol	ASV_012	0.876272	0.000402494	0.0935798	16	1.49728	1H NMR	Blautia producta	100
Alanine	ASV_028	0.870624	0.000487877	0.10477	18	1.88586	1H NMR	Enterococcus dispar	100
Alanine	ASV_093	0.869466	0.000506951	0.10477	18	1.88586	1H NMR	Prevotella copri	100
Glucose	ASV_028	0.865529	0.000576052	0.112785	19	2.14291	1H NMR	Enterococcus dispar	100
Trimethylamine	ASV_110	0.862009	0.000643652	0.118095	22	2.59808	1H NMR	Oscillibacter ruminantium	92.913
Phenylacetate	ASV_056	0.860239	0.000679826	0.118095	22	2.59808	1H NMR	Dialister propionicifaciens	99.603
Alanine	ASV_091	0.859357	0.00069841	0.118095	22	2.59808	1H NMR	Bifidobacterium merycicum	100
Butyrate	ASV_007	-0.856194	0.000768246	0.124255	23	2.85788	1H NMR	Bacteroides uniformis	100
Methanol	ASV_007	-0.851814	0.000873486	0.130242	25	3.25605	1H NMR	Bacteroides uniformis	100
Succinate	ASV_100	0.851743	0.000875283	0.130242	25	3.25605	1H NMR	Streptococcus thermophilus	100
Methanol	ASV_002	-0.850196	0.000915006	0.130916	26	3.40382	1H NMR	Bacteroides uniformis	99.605
Alanine	ASV_020	0.846195	0.00102398	0.137659	29	3.99211	1H NMR	Bifidobacterium gallicum	100
Methylamine	ASV_110	0.844714	0.0010667	0.137659	29	3.99211	1H NMR	Oscillibacter ruminantium	92.913
Phenylacetate	ASV_088	0.844495	0.00107315	0.137659	29	3.99211	1H NMR	Dialister invisus	100
Acetate	ASV_028	0.842803	0.0011238	0.139351	30	4.18054	1H NMR	Enterococcus dispar	100
Acetate	ASV_232	0.839629	0.00122364	0.146837	31	4.55194	1H NMR	Fusobacterium mortiferum	99.206
Butyrate	ASV_002	-0.837735	0.00128633	0.149536	32	4.78514	1H NMR	Bacteroides uniformis	99.605
Formate	ASV_180	0.834066	0.00141454	0.159457	33	5.26209	1H NMR	[Clostridium] saccharogumia	100
Trimethylamine	ASV_012	0.831525	0.0015088	0.161621	38	6.14161	1H NMR	Blautia producta	100
Methanol	ASV_008	0.829274	0.00159616	0.161621	38	6.14161	1H NMR	Bacteroides stercoris	100
Methylamine	ASV_007	-0.828231	0.00163793	0.161621	38	6.14161	1H NMR	Bacteroides uniformis	100
Methanol	ASV_020	0.828181	0.00163994	0.161621	38	6.14161	1H NMR	Bifidobacterium gallicum	100
Glycine	ASV_051	-0.827909	0.00165097	0.161621	38	6.14161	1H NMR	Dialister propionicifaciens	100
Methylamine	ASV_215	-0.826224	0.00172051	0.164111	39	6.40031	1H NMR	Hespellia porcina	95.257
Butyrate	ASV_049	-0.824079	0.00181222	0.166682	43	7.16734	1H NMR	Christensenella hongkongensis	100
Glucose	ASV_232	0.823139	0.00185354	0.166682	43	7.16734	1H NMR	Fusobacterium mortiferum	99.206
Glutamate	ASV_051	-0.821563	0.00192435	0.166682	43	7.16734	1H NMR	Dialister propionicifaciens	100
Methylamine	ASV_002	-0.821512	0.0019267	0.166682	43	7.16734	1H NMR	Bacteroides uniformis	99.605
Formate	ASV_157	0.819341	0.00202764	0.168207	45	7.5693	1H NMR	Schaalia turicensis	99.606
Alanine	ASV_007	-0.819191	0.00203476	0.168207	45	7.5693	1H NMR	Bacteroides uniformis	100
Propionate	ASV_352	0.816909	0.00214536	0.172853	47	8.12409	1H NMR	Prevotella melaninogenica	100
Uracil	ASV_082	-0.816135	0.00218389	0.172853	47	8.12409	1H NMR	Bacteroides faecichinchillae	100
Glycine	ASV_056	-0.81197	0.00240008	0.186006	48	8.9283	1H NMR	Dialister propionicifaciens	99.603
Alanine	ASV_002	-0.808757	0.00257747	0.193152	50	9.65758	1H NMR	Bacteroides uniformis	99.605
Butyrate	ASV_014	0.808428	0.00259612	0.193152	50	9.65758	1H NMR	Alistipes onderdonkii	100
Butyrate	ASV_009	0.806401	0.00271359	0.197933	51	10.0946	1H NMR	Bacteroides ovatus	100
Succinate	ASV_008	0.803927	0.00286218	0.201679	56	11.294	1H NMR	Bacteroides stercoris	100
Acetate	ASV_020	0.803708	0.00287565	0.201679	56	11.294	1H NMR	Bifidobacterium gallicum	100
Glutamate	ASV_088	-0.802138	0.00297336	0.201679	56	11.294	1H NMR	Dialister invisus	100
Phenylacetate	ASV_028	-0.801201	0.00303289	0.201679	56	11.294	1H NMR	Enterococcus dispar	100
Butyrate	ASV_215	-0.801152	0.00303602	0.201679	56	11.294	1H NMR	Hespellia porcina	95.257
Alanine	ASV_008	0.799389	0.00315044	0.205608	57	11.7196	1H NMR	Bacteroides stercoris	100
Methylamine	ASV_012	0.797458	0.00327941	0.205909	60	12.3545	1H NMR	Blautia producta	100
Glutamate	ASV_056	-0.796895	0.00331776	0.205909	60	12.3545	1H NMR	Dialister propionicifaciens	99.603
Butyrate	ASV_029	-0.796846	0.00332111	0.205909	60	12.3545	1H NMR	Sutterella wadsworthensis	100
Methanol	ASV_215	-0.795337	0.00342555	0.208902	61	12.743	1H NMR	Hespellia porcina	95.257
Acetate	ASV_030	0.790158	0.0038026	0.227404	70	15.9183	1H NMR	Bifidobacterium longum	100
Alanine	ASV_056	-0.787396	0.00401583	0.227404	70	15.9183	1H NMR	Dialister propionicifaciens	99.603
Isobutyrate	ASV_422	-0.78691	0.00405421	0.227404	70	15.9183	1H NMR	Phocaeicola vulgatus	97.233
Phenylacetate	ASV_025	0.785728	0.00414877	0.227404	70	15.9183	1H NMR	Intestinibacter bartlettii	100
Glucose	ASV_100	0.785523	0.00416534	0.227404	70	15.9183	1H NMR	Streptococcus thermophilus	100
Glucose	ASV_091	0.784773	0.00422636	0.227404	70	15.9183	1H NMR	Bifidobacterium merycicum	100
Butyrate	ASV_116	-0.784697	0.00423254	0.227404	70	15.9183	1H NMR	Coprococcus comes	100
Methylamine	ASV_109	0.784595	0.00424093	0.227404	70	15.9183	1H NMR	Oscillibacter valericigenes	94.094
Trimethylamine	ASV_002	-0.784131	0.00427911	0.227404	70	15.9183	1H NMR	Bacteroides uniformis	99.605
Valerate	ASV_001	0.781284	0.00451892	0.233611	73	17.0536	1H NMR	Akkermansia muciniphila	100
Glucose	ASV_051	-0.781017	0.00454188	0.233611	73	17.0536	1H NMR	Dialister propionicifaciens	100
Alanine	ASV_051	-0.780527	0.00458429	0.233611	73	17.0536	1H NMR	Dialister propionicifaciens	100
Succinate	ASV_028	0.778321	0.00477887	0.240235	74	17.7774	1H NMR	Enterococcus dispar	100
Isobutyrate	ASV_179	-0.776906	0.00490686	0.24338	75	18.2535	1H NMR	Merdimonas faecis	95.669
Methylamine	ASV_029	-0.774732	0.00510829	0.247709	77	19.0736	1H NMR	Sutterella wadsworthensis	100
Methylamine	ASV_008	0.774531	0.00512731	0.247709	77	19.0736	1H NMR	Bacteroides stercoris	100
Methanol	ASV_110	0.773301	0.00524427	0.249995	79	19.7496	1H NMR	Oscillibacter ruminantium	92.913
Methanol	ASV_093	0.772628	0.00530904	0.249995	79	19.7496	1H NMR	Prevotella copri	100
Glucose	ASV_056	-0.77186	0.00538379	0.250346	80	20.0277	1H NMR	Dialister propionicifaciens	99.603
Formate	ASV_156	0.769667	0.00560135	0.255796	84	21.4869	1H NMR	Terrisporobacter petrolearius	99.605
Methylamine	ASV_014	0.769045	0.00566423	0.255796	84	21.4869	1H NMR	Alistipes onderdonkii	100
Butyrate	ASV_008	0.768185	0.00575204	0.255796	84	21.4869	1H NMR	Bacteroides stercoris	100
Trimethylamine	ASV_007	-0.767952	0.00577604	0.255796	84	21.4869	1H NMR	Bacteroides uniformis	100
Methanol	ASV_232	0.766253	0.00595283	0.257889	103	26.5626	1H NMR	Fusobacterium mortiferum	99.206
Alanine	ASV_422	0.764144	0.00617791	0.257889	103	26.5626	1H NMR	Phocaeicola vulgatus	97.233
Methylamine	ASV_093	0.763776	0.00621791	0.257889	103	26.5626	1H NMR	Prevotella copri	100
Methanol	ASV_061	-0.763539	0.00624369	0.257889	103	26.5626	1H NMR	Lactonifactor longoviformis	100
Alanine	ASV_088	-0.763428	0.00625578	0.257889	103	26.5626	1H NMR	Dialister invisus	100
Methanol	ASV_028	0.762896	0.00631409	0.257889	103	26.5626	1H NMR	Enterococcus dispar	100
Acetate	ASV_110	0.762797	0.0063249	0.257889	103	26.5626	1H NMR	Oscillibacter ruminantium	92.913
Isobutyrate	ASV_025	0.761016	0.00652324	0.257889	103	26.5626	1H NMR	Intestinibacter bartlettii	100
Acetate	ASV_091	0.759916	0.0066479	0.257889	103	26.5626	1H NMR	Bifidobacterium merycicum	100
Methanol	ASV_091	0.759124	0.00673881	0.257889	103	26.5626	1H NMR	Bifidobacterium merycicum	100
Phenylacetate	ASV_155	-0.759032	0.00674946	0.257889	103	26.5626	1H NMR	Sutterella massiliensis	99.606
Valerate	ASV_116	-0.758744	0.00678269	0.257889	103	26.5626	1H NMR	Coprococcus comes	100
Isobutyrate	ASV_051	0.75758	0.00691855	0.257889	103	26.5626	1H NMR	Dialister propionicifaciens	100
Methylamine	ASV_294	0.757151	0.00696915	0.257889	103	26.5626	1H NMR	Pseudoflavonifractor capillosus	99.213
Alanine	ASV_030	0.756731	0.00701891	0.257889	103	26.5626	1H NMR	Bifidobacterium longum	100
Propionate	ASV_353	0.756639	0.00702979	0.257889	103	26.5626	1H NMR	Megamonas funiformis	100
Ethanol	ASV_047	-0.75609	0.00709529	0.257889	103	26.5626	1H NMR	Clostridium paraputrificum	100
Trimethylamine	ASV_008	0.756	0.00710613	0.257889	103	26.5626	1H NMR	Bacteroides stercoris	100
Isobutyrate	ASV_056	0.755714	0.00714048	0.257889	103	26.5626	1H NMR	Dialister propionicifaciens	99.603
Succinate	ASV_198	0.753928	0.00735768	0.26173	106	27.7433	1H NMR	Blautia argi	97.244
Butyrate	ASV_164	0.753131	0.00745614	0.26173	106	27.7433	1H NMR	Enterocloster clostridioformis	95.312
Uracil	ASV_065	0.753117	0.00745789	0.26173	106	27.7433	1H NMR	Hungatella xylanolytica	98.031
Ethanol	ASV_065	0.750782	0.00775197	0.267178	108	28.8552	1H NMR	Hungatella xylanolytica	98.031
Succinate	ASV_232	0.750745	0.00775678	0.267178	108	28.8552	1H NMR	Fusobacterium mortiferum	99.206
Methanol	ASV_030	0.749098	0.00796937	0.267601	111	29.7037	1H NMR	Bifidobacterium longum	100
Succinate	ASV_079	0.749016	0.00798001	0.267601	111	29.7037	1H NMR	Paeniclostridium sordellii	100
Formate	ASV_136	0.748979	0.00798486	0.267601	111	29.7037	1H NMR	Lacrimispora sphenoides	96.443
Uracil	ASV_066	0.747906	0.00812578	0.269892	112	30.2279	1H NMR	Intestinimonas butyriciproducens	93.701
Methylamine	ASV_322	0.745537	0.00844356	0.277965	113	31.41	1H NMR	Fusobacterium perfoetens	98.016
Alanine	ASV_004	0.744439	0.00859384	0.280431	114	31.9691	1H NMR	Flavonifractor plautii	100
Valerate	ASV_061	-0.741914	0.00894672	0.288289	121	34.8829	1H NMR	Lactonifactor longoviformis	100
Glycine	ASV_179	0.74133	0.00902983	0.288289	121	34.8829	1H NMR	Merdimonas faecis	95.669
Succinate	ASV_422	0.739771	0.00925444	0.288289	121	34.8829	1H NMR	Phocaeicola vulgatus	97.233
Propyl alcohol	ASV_001	0.739656	0.00927121	0.288289	121	34.8829	1H NMR	Akkermansia muciniphila	100
Valerate	ASV_041	-0.739237	0.00933231	0.288289	121	34.8829	1H NMR	Clostridium perfringens	100
Alanine	ASV_016	0.739218	0.00933507	0.288289	121	34.8829	1H NMR	Klebsiella pneumoniae	100
Formate	ASV_228	0.738931	0.00937713	0.288289	121	34.8829	1H NMR	Enterocloster asparagiformis	96.838
Glucose	ASV_155	0.737596	0.00957461	0.29086	124	36.0666	1H NMR	Sutterella massiliensis	99.606
Glutamate	ASV_146	0.737032	0.00965898	0.29086	124	36.0666	1H NMR	Ruthenibacterium lactatiformans	100
Glucose	ASV_020	0.73679	0.00969533	0.29086	124	36.0666	1H NMR	Bifidobacterium gallicum	100
Alanine	ASV_179	0.734454	0.0100512	0.297628	127	37.7987	1H NMR	Merdimonas faecis	95.669
Isobutyrate	ASV_088	0.734246	0.0100834	0.297628	127	37.7987	1H NMR	Dialister invisus	100
Methylamine	ASV_061	-0.733746	0.0101609	0.297628	127	37.7987	1H NMR	Lactonifactor longoviformis	100
Uracil	ASV_255	-0.732949	0.0102856	0.298924	128	38.2623	1H NMR	Christensenella minuta	92.885
Propyl alcohol	ASV_352	0.731937	0.0104452	0.300659	130	39.0857	1H NMR	Prevotella melaninogenica	100
Glycolate	ASV_301	0.73155	0.0105069	0.300659	130	39.0857	1H NMR	Gordonibacter pamelaeae	100
Acetate	ASV_318	-0.730728	0.0106385	0.302102	131	39.5753	1H NMR	Anaeromassilibacillus senegalensis	100
Succinate	ASV_056	-0.729536	0.0108314	0.303531	135	40.9766	1H NMR	Dialister propionicifaciens	99.603
Trimethylamine	ASV_093	0.728985	0.0109216	0.303531	135	40.9766	1H NMR	Prevotella copri	100
Succinate	ASV_051	-0.728432	0.0110126	0.303531	135	40.9766	1H NMR	Dialister propionicifaciens	100
Butyrate	ASV_094	-0.728416	0.0110152	0.303531	135	40.9766	1H NMR	Anaerostipes hadrus	100
Glycolate	ASV_228	0.726227	0.0113806	0.311293	136	42.3359	1H NMR	Enterocloster asparagiformis	96.838
Succinate	ASV_007	-0.724937	0.0116001	0.31498	137	43.1523	1H NMR	Bacteroides uniformis	100
Methylamine	ASV_009	0.722675	0.0119922	0.318678	142	45.2523	1H NMR	Bacteroides ovatus	100
Butyrate	ASV_318	-0.722579	0.0120091	0.318678	142	45.2523	1H NMR	Anaeromassilibacillus senegalensis	100
Propyl alcohol	ASV_014	0.722579	0.0120092	0.318678	142	45.2523	1H NMR	Alistipes onderdonkii	100
Phenylacetate	ASV_179	-0.721971	0.0121162	0.318678	142	45.2523	1H NMR	Merdimonas faecis	95.669
Propionate	ASV_199	-0.721698	0.0121646	0.318678	142	45.2523	1H NMR	Blautia hydrogenotrophica	100
Alanine	ASV_109	0.720622	0.0123564	0.321438	143	45.9657	1H NMR	Oscillibacter valericigenes	94.094
Acetate	ASV_093	0.719679	0.0125263	0.323596	144	46.5979	1H NMR	Prevotella copri	100
Valerate	ASV_022	-0.718922	0.012664	0.324897	145	47.1101	1H NMR	Clostridium tertium	100
Ethanol	ASV_199	-0.716513	0.0131093	0.331898	147	48.789	1H NMR	Blautia hydrogenotrophica	100
Glucose	ASV_030	0.71648	0.0131153	0.331898	147	48.789	1H NMR	Bifidobacterium longum	100
Trimethylamine	ASV_061	-0.715773	0.0132482	0.332996	148	49.2834	1H NMR	Lactonifactor longoviformis	100
Glycine	ASV_002	-0.714249	0.0135379	0.337994	149	50.3611	1H NMR	Bacteroides uniformis	99.605
Glucose	ASV_110	0.712268	0.0139212	0.341797	157	53.6622	1H NMR	Oscillibacter ruminantium	92.913
Succinate	ASV_002	-0.711371	0.0140971	0.341797	157	53.6622	1H NMR	Bacteroides uniformis	99.605
Methylamine	ASV_049	-0.711197	0.0141315	0.341797	157	53.6622	1H NMR	Christensenella hongkongensis	100
Glutamate	ASV_441	0.710948	0.0141808	0.341797	157	53.6622	1H NMR	Gemella sanguinis	98.024
Alanine	ASV_215	-0.710888	0.0141927	0.341797	157	53.6622	1H NMR	Hespellia porcina	95.257
Glycine	ASV_088	-0.710423	0.014285	0.341797	157	53.6622	1H NMR	Dialister invisus	100
Glucose	ASV_422	0.710175	0.0143344	0.341797	157	53.6622	1H NMR	Phocaeicola vulgatus	97.233
Valerate	ASV_194	-0.709721	0.0144253	0.341797	157	53.6622	1H NMR	Varibaculum cambriense	98.425
Ethanol	ASV_164	0.708939	0.0145828	0.343342	158	54.2481	1H NMR	Enterocloster clostridioformis	95.312
Methylamine	ASV_004	0.706964	0.0149858	0.350238	183	64.0935	1H NMR	Flavonifractor plautii	100
Propionate	ASV_157	-0.705468	0.0152964	0.350238	183	64.0935	1H NMR	Schaalia turicensis	99.606
Acetate	ASV_276	0.703815	0.0156448	0.350238	183	64.0935	1H NMR	Phocaeicola coprocola	95.652
Alanine	ASV_090	-0.703358	0.0157421	0.350238	183	64.0935	1H NMR	Enterocloster aldenensis	99.606
Glutamate	ASV_021	-0.702788	0.0158642	0.350238	183	64.0935	1H NMR	Alistipes finegoldii	100
Propyl alcohol	ASV_110	0.702125	0.0160071	0.350238	183	64.0935	1H NMR	Oscillibacter ruminantium	92.913
Isobutyrate	ASV_028	-0.701309	0.016184	0.350238	183	64.0935	1H NMR	Enterococcus dispar	100
Phenylacetate	ASV_054	-0.701273	0.0161919	0.350238	183	64.0935	1H NMR	Blautia wexlerae	100
Phenylacetate	ASV_021	0.701076	0.0162349	0.350238	183	64.0935	1H NMR	Alistipes finegoldii	100
Phenylacetate	ASV_422	-0.70025	0.0164159	0.350238	183	64.0935	1H NMR	Phocaeicola vulgatus	97.233
Butyrate	ASV_194	-0.700109	0.0164469	0.350238	183	64.0935	1H NMR	Varibaculum cambriense	98.425
Glycine	ASV_350	0.700054	0.016459	0.350238	183	64.0935	1H NMR	Rothia mucilaginosa	99.608
Succinate	ASV_179	0.70004	0.0164621	0.350238	183	64.0935	1H NMR	Merdimonas faecis	95.669
Succinate	ASV_088	-0.699445	0.0165938	0.350238	183	64.0935	1H NMR	Dialister invisus	100
Succinate	ASV_350	0.699289	0.0166282	0.350238	183	64.0935	1H NMR	Rothia mucilaginosa	99.608
Trimethylamine	ASV_029	-0.699182	0.0166522	0.350238	183	64.0935	1H NMR	Sutterella wadsworthensis	100
Acetate	ASV_051	-0.69907	0.016677	0.350238	183	64.0935	1H NMR	Dialister propionicifaciens	100
Glycolate	ASV_411	0.69888	0.0167194	0.350238	183	64.0935	1H NMR	Enterococcus ureilyticus	99.606
Acetate	ASV_100	0.698722	0.0167545	0.350238	183	64.0935	1H NMR	Streptococcus thermophilus	100
Glutamate	ASV_383	0.698689	0.0167619	0.350238	183	64.0935	1H NMR	Anaerotignum aminivorans	94.466
Methylamine	ASV_232	0.697739	0.0169752	0.350238	183	64.0935	1H NMR	Fusobacterium mortiferum	99.206
Alanine	ASV_110	0.697487	0.017032	0.350238	183	64.0935	1H NMR	Oscillibacter ruminantium	92.913
Glucose	ASV_088	-0.697081	0.0171238	0.350238	183	64.0935	1H NMR	Dialister invisus	100
Trimethylamine	ASV_215	-0.696995	0.0171433	0.350238	183	64.0935	1H NMR	Hespellia porcina	95.257
Glucose	ASV_318	-0.696617	0.0172294	0.350238	183	64.0935	1H NMR	Anaeromassilibacillus senegalensis	100
Isovalerate	ASV_025	0.694888	0.0176263	0.356358	184	65.5699	1H NMR	Intestinibacter bartlettii	100
Propionate	ASV_079	-0.693231	0.018013	0.36098	186	67.1422	1H NMR	Paeniclostridium sordellii	100
Glycine	ASV_008	0.693078	0.018049	0.36098	186	67.1422	1H NMR	Bacteroides stercoris	100
Isovalerate	ASV_001	0.690723	0.0186097	0.364222	195	71.0233	1H NMR	Akkermansia muciniphila	100
Methanol	ASV_318	-0.69058	0.0186443	0.364222	195	71.0233	1H NMR	Anaeromassilibacillus senegalensis	100
Butyrate	ASV_020	0.690429	0.0186806	0.364222	195	71.0233	1H NMR	Bifidobacterium gallicum	100
Glucose	ASV_179	0.689799	0.018833	0.364222	195	71.0233	1H NMR	Merdimonas faecis	95.669
Glucose	ASV_078	0.689535	0.0188974	0.364222	195	71.0233	1H NMR	Ruthenibacterium lactatiformans	95.669
Trimethylamine	ASV_014	0.689505	0.0189046	0.364222	195	71.0233	1H NMR	Alistipes onderdonkii	100
Propyl alcohol	ASV_381	0.688952	0.0190396	0.364222	195	71.0233	1H NMR	Lacrimispora saccharolytica	96.838
Ethanol	ASV_009	0.688882	0.0190567	0.364222	195	71.0233	1H NMR	Bacteroides ovatus	100
Trimethylamine	ASV_318	-0.688737	0.0190923	0.364222	195	71.0233	1H NMR	Anaeromassilibacillus senegalensis	100
Acetate	ASV_005	0.686609	0.0196189	0.371823	198	73.621	1H NMR	Blautia faecis	100
Valerate	ASV_137	-0.686039	0.0197619	0.371823	198	73.621	1H NMR	Clostridium perfringens	99.605
Butyrate	ASV_091	0.685925	0.0197906	0.371823	198	73.621	1H NMR	Bifidobacterium merycicum	100
Trimethylamine	ASV_009	0.684769	0.0200828	0.375417	199	74.708	1H NMR	Bacteroides ovatus	100
Isovalerate	ASV_178	-0.683374	0.0204397	0.379234	203	76.9846	1H NMR	Oscillibacter ruminantium	97.638
Methylamine	ASV_016	0.682998	0.0205365	0.379234	203	76.9846	1H NMR	Klebsiella pneumoniae	100
Glycolate	ASV_132	0.682601	0.0206392	0.379234	203	76.9846	1H NMR	[Ruminococcus] torques	99.213
Trimethylamine	ASV_109	0.682387	0.0206948	0.379234	203	76.9846	1H NMR	Oscillibacter valericigenes	94.094
Methanol	ASV_109	0.681223	0.0209986	0.382021	207	79.0784	1H NMR	Oscillibacter valericigenes	94.094
Isovalerate	ASV_054	-0.680537	0.0211792	0.382021	207	79.0784	1H NMR	Blautia wexlerae	100
Uracil	ASV_352	0.680409	0.0212131	0.382021	207	79.0784	1H NMR	Prevotella melaninogenica	100
Butyrate	ASV_012	0.68024	0.0212576	0.382021	207	79.0784	1H NMR	Blautia producta	100
Trimethylamine	ASV_322	0.678632	0.0216862	0.38785	208	80.6728	1H NMR	Fusobacterium perfoetens	98.016
Isovalerate	ASV_157	-0.677988	0.0218595	0.389078	209	81.3174	1H NMR	Schaalia turicensis	99.606
Trimethylamine	ASV_232	0.677226	0.0220661	0.390722	211	82.4423	1H NMR	Fusobacterium mortiferum	99.206
Isobutyrate	ASV_079	-0.676874	0.0221619	0.390722	211	82.4423	1H NMR	Paeniclostridium sordellii	100
Propyl alcohol	ASV_353	0.673369	0.023132	0.39451	223	87.9757	1H NMR	Megamonas funiformis	100
Methanol	ASV_014	0.673254	0.0231645	0.39451	223	87.9757	1H NMR	Alistipes onderdonkii	100
Butyrate	ASV_294	0.673231	0.0231711	0.39451	223	87.9757	1H NMR	Pseudoflavonifractor capillosus	99.213
Phenylacetate	ASV_030	-0.673017	0.0232314	0.39451	223	87.9757	1H NMR	Bifidobacterium longum	100
Glycine	ASV_243	0.672903	0.0232633	0.39451	223	87.9757	1H NMR	Haemophilus parainfluenzae	100
Acetate	ASV_109	0.672459	0.0233889	0.39451	223	87.9757	1H NMR	Oscillibacter valericigenes	94.094
Glucose	ASV_005	0.672385	0.02341	0.39451	223	87.9757	1H NMR	Blautia faecis	100
Glycolate	ASV_283	0.672261	0.023445	0.39451	223	87.9757	1H NMR	Streptococcus peroris	100
Butyrate	ASV_057	-0.672151	0.0234764	0.39451	223	87.9757	1H NMR	Intestinimonas butyriciproducens	100
Ethanol	ASV_194	-0.671912	0.0235444	0.39451	223	87.9757	1H NMR	Varibaculum cambriense	98.425
Propyl alcohol	ASV_215	-0.671733	0.0235952	0.39451	223	87.9757	1H NMR	Hespellia porcina	95.257
Methylamine	ASV_318	-0.671543	0.0236494	0.39451	223	87.9757	1H NMR	Anaeromassilibacillus senegalensis	100
Isobutyrate	ASV_016	-0.670978	0.0238113	0.395437	224	88.5779	1H NMR	Klebsiella pneumoniae	100
Glucose	ASV_219	-0.669906	0.02412	0.398784	225	89.7264	1H NMR	Dialister propionicifaciens	93.307
Propionate	ASV_255	-0.669433	0.0242573	0.39894	227	90.5595	1H NMR	Christensenella minuta	92.885
Formate	ASV_178	0.669135	0.0243439	0.39894	227	90.5595	1H NMR	Oscillibacter ruminantium	97.638
Phenylacetate	ASV_008	-0.668219	0.0246122	0.401567	228	91.5572	1H NMR	Bacteroides stercoris	100
Trimethylamine	ASV_294	0.667533	0.0248141	0.403094	229	92.3086	1H NMR	Pseudoflavonifractor capillosus	99.213
Glycine	ASV_109	0.666763	0.0250422	0.40448	231	93.435	1H NMR	Oscillibacter valericigenes	94.094
Formate	ASV_378	0.666512	0.0251169	0.40448	231	93.435	1H NMR	Anaerococcus vaginalis	100
Glycine	ASV_012	0.663804	0.025933	0.413141	236	97.5014	1H NMR	Blautia producta	100
Methylamine	ASV_020	0.663567	0.0260052	0.413141	236	97.5014	1H NMR	Bifidobacterium gallicum	100
Acetate	ASV_056	-0.663198	0.0261182	0.413141	236	97.5014	1H NMR	Dialister propionicifaciens	99.603
Isovalerate	ASV_047	-0.663148	0.0261336	0.413141	236	97.5014	1H NMR	Clostridium paraputrificum	100
Glucose	ASV_276	0.662898	0.02621	0.413141	236	97.5014	1H NMR	Phocaeicola coprocola	95.652
Uracil	ASV_170	-0.662236	0.026414	0.413864	242	100.155	1H NMR	Prevotella copri	98.819
Phenylacetate	ASV_012	-0.661808	0.0265465	0.413864	242	100.155	1H NMR	Blautia producta	100
Trimethylamine	ASV_020	0.661611	0.0266076	0.413864	242	100.155	1H NMR	Bifidobacterium gallicum	100
Methanol	ASV_029	-0.661025	0.0267899	0.413864	242	100.155	1H NMR	Sutterella wadsworthensis	100
Propyl alcohol	ASV_318	-0.660679	0.0268977	0.413864	242	100.155	1H NMR	Anaeromassilibacillus senegalensis	100
Glutamate	ASV_400	0.660597	0.0269234	0.413864	242	100.155	1H NMR	Fusobacterium periodonticum	99.603
Glucose	ASV_093	0.660217	0.0270425	0.413984	243	100.598	1H NMR	Prevotella copri	100
Formate	ASV_182	0.659429	0.0272907	0.415612	245	101.825	1H NMR	[Ruminococcus] torques	98.814
Formate	ASV_255	0.659171	0.0273723	0.415612	245	101.825	1H NMR	Christensenella minuta	92.885
Uracil	ASV_199	-0.658441	0.0276042	0.417122	247	103.029	1H NMR	Blautia hydrogenotrophica	100
Valerate	ASV_136	-0.658153	0.027696	0.417122	247	103.029	1H NMR	Lacrimispora sphenoides	96.443
Glycine	ASV_007	-0.657427	0.0279282	0.418924	248	103.893	1H NMR	Bacteroides uniformis	100
Succinate	ASV_390	0.65616	0.0283375	0.41895	252	105.575	1H NMR	Merdimonas faecis	98.814
Acetate	ASV_215	-0.65607	0.0283667	0.41895	252	105.575	1H NMR	Hespellia porcina	95.257
Methylamine	ASV_422	0.656031	0.0283794	0.41895	252	105.575	1H NMR	Phocaeicola vulgatus	97.233
Alanine	ASV_061	-0.656027	0.0283805	0.41895	252	105.575	1H NMR	Lactonifactor longoviformis	100
Methylamine	ASV_127	0.654618	0.0288406	0.424059	253	107.287	1H NMR	Oscillibacter ruminantium	95.276
Alanine	ASV_232	0.653235	0.0292976	0.429082	254	108.987	1H NMR	Fusobacterium mortiferum	99.206
Butyrate	ASV_093	0.652519	0.029536	0.430023	256	110.086	1H NMR	Prevotella copri	100
Succinate	ASV_303	0.652349	0.029593	0.430023	256	110.086	1H NMR	Anaerofustis stercorihominis	99.605
Glutamate	ASV_005	0.651931	0.0297328	0.430373	257	110.606	1H NMR	Blautia faecis	100
Propionate	ASV_411	0.650816	0.0301087	0.434125	258	112.004	1H NMR	Enterococcus ureilyticus	99.606
Trimethylamine	ASV_049	-0.649789	0.0304578	0.435453	261	113.653	1H NMR	Christensenella hongkongensis	100
Isovalerate	ASV_381	0.649726	0.0304793	0.435453	261	113.653	1H NMR	Lacrimispora saccharolytica	96.838
Acetate	ASV_322	0.649514	0.030552	0.435453	261	113.653	1H NMR	Fusobacterium perfoetens	98.016
Isobutyrate	ASV_100	-0.6482	0.0310037	0.439294	264	115.974	1H NMR	Streptococcus thermophilus	100
Glycolate	ASV_090	0.64781	0.0311388	0.439294	264	115.974	1H NMR	Enterocloster aldenensis	99.606
Isovalerate	ASV_019	0.647703	0.0311757	0.439294	264	115.974	1H NMR	Hungatella effluvii	100
Phenylacetate	ASV_100	-0.647012	0.0314161	0.440671	270	118.981	1H NMR	Streptococcus thermophilus	100
Glutamate	ASV_057	-0.646669	0.0315362	0.440671	270	118.981	1H NMR	Intestinimonas butyriciproducens	100
Glycolate	ASV_253	-0.645819	0.0318342	0.440671	270	118.981	1H NMR	Oscillibacter ruminantium	94.488
Succinate	ASV_012	0.645677	0.0318843	0.440671	270	118.981	1H NMR	Blautia producta	100
Trimethylamine	ASV_353	0.645438	0.0319686	0.440671	270	118.981	1H NMR	Megamonas funiformis	100
Isovalerate	ASV_155	-0.645394	0.0319842	0.440671	270	118.981	1H NMR	Sutterella massiliensis	99.606
Phenylacetate	ASV_091	-0.643669	0.0325977	0.446666	272	121.493	1H NMR	Bifidobacterium merycicum	100
Phenylacetate	ASV_007	0.643496	0.0326594	0.446666	272	121.493	1H NMR	Bacteroides uniformis	100
Formate	ASV_041	0.642836	0.0328968	0.448133	275	123.237	1H NMR	Clostridium perfringens	100
Glutamate	ASV_350	0.642378	0.0330621	0.448133	275	123.237	1H NMR	Rothia mucilaginosa	99.608
Glycine	ASV_444	0.642195	0.0331281	0.448133	275	123.237	1H NMR	Faecalicatena fissicatena	99.605
Succinate	ASV_025	-0.641418	0.0334106	0.449706	278	125.018	1H NMR	Intestinibacter bartlettii	100
Methanol	ASV_009	0.640944	0.0335835	0.449706	278	125.018	1H NMR	Bacteroides ovatus	100
Glycine	ASV_027	-0.640879	0.0336071	0.449706	278	125.018	1H NMR	Parabacteroides merdae	100
Methanol	ASV_322	0.640487	0.0337509	0.450011	279	125.553	1H NMR	Fusobacterium perfoetens	98.016
Phenylacetate	ASV_060	0.63927	0.034199	0.454359	280	127.22	1H NMR	Humidesulfovibrio idahonensis	93.307
Alanine	ASV_009	0.638615	0.0344423	0.455963	281	128.126	1H NMR	Bacteroides ovatus	100
Uracil	ASV_344	0.637002	0.0350461	0.462311	282	130.372	1H NMR	Sporobacter termitidis	93.701
Trimethylamine	ASV_026	-0.636636	0.0351841	0.46249	283	130.885	1H NMR	Bacteroides caccae	100
Glycine	ASV_422	0.636166	0.035362	0.463192	284	131.546	1H NMR	Phocaeicola vulgatus	97.233
Butyrate	ASV_028	0.635484	0.0356208	0.464945	285	132.509	1H NMR	Enterococcus dispar	100
Glucose	ASV_322	0.634748	0.0359022	0.466979	286	133.556	1H NMR	Fusobacterium perfoetens	98.016
Acetate	ASV_021	-0.633275	0.0364691	0.4727	287	135.665	1H NMR	Alistipes finegoldii	100
Methylamine	ASV_024	0.632817	0.0366469	0.473356	288	136.327	1H NMR	Pseudescherichia vulneris	100
Glucose	ASV_016	0.631714	0.037077	0.477254	289	137.926	1H NMR	Klebsiella pneumoniae	100
Alanine	ASV_322	0.630879	0.0374052	0.477798	293	139.995	1H NMR	Fusobacterium perfoetens	98.016
Isovalerate	ASV_136	-0.630747	0.0374572	0.477798	293	139.995	1H NMR	Lacrimispora sphenoides	96.443
Glycolate	ASV_299	-0.630464	0.0375692	0.477798	293	139.995	1H NMR	Dielma fastidiosa	100
Formate	ASV_063	0.630302	0.037633	0.477798	293	139.995	1H NMR	Victivallis vadensis	100
Succinate	ASV_199	0.629095	0.0381127	0.482242	294	141.779	1H NMR	Blautia hydrogenotrophica	100
Isobutyrate	ASV_350	-0.628292	0.0384343	0.482306	303	146.139	1H NMR	Rothia mucilaginosa	99.608
Ethanol	ASV_079	-0.627449	0.0387739	0.482306	303	146.139	1H NMR	Paeniclostridium sordellii	100
Alanine	ASV_294	0.627381	0.0388017	0.482306	303	146.139	1H NMR	Pseudoflavonifractor capillosus	99.213
Formate	ASV_126	0.627191	0.0388783	0.482306	303	146.139	1H NMR	Acutalibacter muris	97.244
Butyrate	ASV_228	-0.626668	0.0390905	0.482306	303	146.139	1H NMR	Enterocloster asparagiformis	96.838
Phenylacetate	ASV_020	-0.626649	0.0390982	0.482306	303	146.139	1H NMR	Bifidobacterium gallicum	100
Phenylacetate	ASV_002	0.626281	0.0392477	0.482306	303	146.139	1H NMR	Bacteroides uniformis	99.605
Succinate	ASV_016	0.626265	0.0392545	0.482306	303	146.139	1H NMR	Klebsiella pneumoniae	100
Butyrate	ASV_090	-0.626191	0.0392846	0.482306	303	146.139	1H NMR	Enterocloster aldenensis	99.606
Alanine	ASV_029	-0.625366	0.0396218	0.482404	307	148.098	1H NMR	Sutterella wadsworthensis	100
Alanine	ASV_219	-0.624979	0.039781	0.482404	307	148.098	1H NMR	Dialister propionicifaciens	93.307
Propyl alcohol	ASV_255	-0.624956	0.0397906	0.482404	307	148.098	1H NMR	Christensenella minuta	92.885
Trimethylamine	ASV_352	0.624905	0.0398113	0.482404	307	148.098	1H NMR	Prevotella melaninogenica	100
Methylamine	ASV_179	0.62347	0.0404051	0.487528	309	150.646	1H NMR	Merdimonas faecis	95.669
Glutamate	ASV_390	0.623251	0.0404963	0.487528	309	150.646	1H NMR	Merdimonas faecis	98.814
Glycine	ASV_054	0.622595	0.0407702	0.487977	311	151.761	1H NMR	Blautia wexlerae	100
Alanine	ASV_021	-0.622533	0.0407959	0.487977	311	151.761	1H NMR	Alistipes finegoldii	100
Alanine	ASV_049	-0.622205	0.0409334	0.488052	312	152.272	1H NMR	Christensenella hongkongensis	100
Methanol	ASV_062	0.621658	0.0411634	0.488204	314	153.296	1H NMR	Faecalibacterium prausnitzii	98.819
Methanol	ASV_276	0.621551	0.0412086	0.488204	314	153.296	1H NMR	Phocaeicola coprocola	95.652
Methanol	ASV_353	0.620231	0.0417674	0.491045	317	155.661	1H NMR	Megamonas funiformis	100
Glycine	ASV_005	0.620075	0.0418338	0.491045	317	155.661	1H NMR	Blautia faecis	100
Trimethylamine	ASV_004	0.62005	0.0418444	0.491045	317	155.661	1H NMR	Flavonifractor plautii	100
Trimethylamine	ASV_091	0.618943	0.0423178	0.495039	318	157.422	1H NMR	Bifidobacterium merycicum	100
Methylamine	ASV_091	0.618538	0.0424921	0.495519	319	158.071	1H NMR	Bifidobacterium merycicum	100
Propyl alcohol	ASV_247	0.618219	0.0426296	0.495543	321	159.069	1H NMR	Oscillibacter ruminantium	93.676
Acetate	ASV_179	0.617916	0.0427605	0.495543	321	159.069	1H NMR	Merdimonas faecis	95.669
Isobutyrate	ASV_178	-0.615024	0.0440236	0.503068	330	166.013	1H NMR	Oscillibacter ruminantium	97.638
Ethanol	ASV_001	0.615011	0.0440296	0.503068	330	166.013	1H NMR	Akkermansia muciniphila	100
Acetate	ASV_422	0.614959	0.0440525	0.503068	330	166.013	1H NMR	Phocaeicola vulgatus	97.233
Methanol	ASV_421	0.614956	0.0440537	0.503068	330	166.013	1H NMR	Leptotrichia wadei	93.307
Valerate	ASV_047	-0.61436	0.0443175	0.503068	330	166.013	1H NMR	Clostridium paraputrificum	100
Glucose	ASV_303	0.614222	0.0443787	0.503068	330	166.013	1H NMR	Anaerofustis stercorihominis	99.605
Methylamine	ASV_028	0.613954	0.0444976	0.503068	330	166.013	1H NMR	Enterococcus dispar	100
Butyrate	ASV_144	-0.613942	0.0445027	0.503068	330	166.013	1H NMR	Sellimonas intestinalis	100
Isovalerate	ASV_266	0.613663	0.044627	0.503068	330	166.013	1H NMR	Papillibacter cinnamivorans	92.913
Glycine	ASV_094	-0.613055	0.0448987	0.503474	336	169.167	1H NMR	Anaerostipes hadrus	100
Valerate	ASV_009	0.612603	0.0451008	0.503474	336	169.167	1H NMR	Bacteroides ovatus	100
Methylamine	ASV_021	-0.612517	0.0451396	0.503474	336	169.167	1H NMR	Alistipes finegoldii	100
Uracil	ASV_251	-0.612299	0.0452375	0.503474	336	169.167	1H NMR	Lacrimispora algidixylanolytica	96.85
Phenylacetate	ASV_016	-0.611847	0.0454408	0.503474	336	169.167	1H NMR	Klebsiella pneumoniae	100
Glycine	ASV_155	0.611771	0.0454751	0.503474	336	169.167	1H NMR	Sutterella massiliensis	99.606
Butyrate	ASV_483	-0.611338	0.045671	0.504142	337	169.896	1H NMR	Parabacteroides distasonis	94.071
Glycine	ASV_077	0.610175	0.0461994	0.508321	339	172.321	1H NMR	Monoglobus pectinilyticus	91.7
Glucose	ASV_029	-0.609905	0.0463228	0.508321	339	172.321	1H NMR	Sutterella wadsworthensis	100
Glycolate	ASV_017	0.609468	0.0465225	0.508378	349	177.424	1H NMR	Streptococcus rubneri	100
Glycine	ASV_115	-0.608048	0.0471767	0.508378	349	177.424	1H NMR	Acetivibrio thermocellus	92.913
Acetate	ASV_029	-0.607986	0.0472054	0.508378	349	177.424	1H NMR	Sutterella wadsworthensis	100
Alanine	ASV_155	0.607718	0.0473296	0.508378	349	177.424	1H NMR	Sutterella massiliensis	99.606
Glutamate	ASV_002	-0.607711	0.047333	0.508378	349	177.424	1H NMR	Bacteroides uniformis	99.605
Glycine	ASV_029	-0.607545	0.0474098	0.508378	349	177.424	1H NMR	Sutterella wadsworthensis	100
Glutamate	ASV_384	0.607453	0.0474527	0.508378	349	177.424	1H NMR	Clostridium saudiense	99.605
Propionate	ASV_047	-0.607327	0.0475111	0.508378	349	177.424	1H NMR	Clostridium paraputrificum	100
Butyrate	ASV_021	-0.607016	0.0476558	0.508378	349	177.424	1H NMR	Alistipes finegoldii	100
Isovalerate	ASV_164	0.606933	0.0476946	0.508378	349	177.424	1H NMR	Enterocloster clostridioformis	95.312
Glutamate	ASV_082	0.606265	0.0480068	0.510244	350	178.585	1H NMR	Bacteroides faecichinchillae	100
Phenylacetate	ASV_232	-0.604957	0.0486219	0.514686	352	181.169	1H NMR	Fusobacterium mortiferum	99.206
Glycine	ASV_049	-0.604789	0.0487015	0.514686	352	181.169	1H NMR	Christensenella hongkongensis	100
Alanine	ASV_031	0.604071	0.0490421	0.51504	356	183.354	1H NMR	Gemmiger formicilis	100
Methanol	ASV_049	-0.60399	0.0490805	0.51504	356	183.354	1H NMR	Christensenella hongkongensis	100
Trimethylamine	ASV_164	0.60377	0.049185	0.51504	356	183.354	1H NMR	Enterocloster clostridioformis	95.312
Methanol	ASV_430	0.603553	0.0492887	0.51504	356	183.354	1H NMR	Mediterraneibacter glycyrrhizinilyticus	99.605
Propyl alcohol	ASV_430	0.603135	0.0494883	0.515676	357	184.096	1H NMR	Mediterraneibacter glycyrrhizinilyticus	99.605
Propyl alcohol	ASV_002	-0.602469	0.0498076	0.517554	358	185.284	1H NMR	Bacteroides uniformis	99.605
Glucose	ASV_049	-0.601832	0.0501143	0.51929	359	186.425	1H NMR	Christensenella hongkongensis	100
Succinate	ASV_091	0.601136	0.0504506	0.520028	366	190.33	1H NMR	Bifidobacterium merycicum	100
Glycolate	ASV_378	0.600661	0.0506814	0.520028	366	190.33	1H NMR	Anaerococcus vaginalis	100
Acetate	ASV_054	0.600594	0.0507138	0.520028	366	190.33	1H NMR	Blautia wexlerae	100
Methylamine	ASV_026	-0.599887	0.0510583	0.520028	366	190.33	1H NMR	Bacteroides caccae	100
Succinate	ASV_276	0.599873	0.0510654	0.520028	366	190.33	1H NMR	Phocaeicola coprocola	95.652
Phenylacetate	ASV_124	0.599825	0.0510886	0.520028	366	190.33	1H NMR	Lachnospira eligens	93.701
Propyl alcohol	ASV_062	0.599671	0.051164	0.520028	366	190.33	1H NMR	Faecalibacterium prausnitzii	98.819
Glycine	ASV_028	0.598646	0.0516671	0.521375	370	192.909	1H NMR	Enterococcus dispar	100
Butyrate	ASV_016	0.598586	0.051697	0.521375	370	192.909	1H NMR	Klebsiella pneumoniae	100
Glutamate	ASV_403	0.598488	0.0517454	0.521375	370	192.909	1H NMR	Porphyromonas pasteri	100
Valerate	ASV_014	0.598261	0.0518571	0.521375	370	192.909	1H NMR	Alistipes onderdonkii	100
Methylamine	ASV_207	0.597592	0.0521884	0.522615	372	194.413	1H NMR	Dorea formicigenerans	98.819
Methanol	ASV_144	-0.597444	0.0522615	0.522615	372	194.413	1H NMR	Sellimonas intestinalis	100
Glycolate	ASV_084	0.59698	0.0524924	0.522731	377	197.07	1H NMR	[Clostridium] innocuum	100
Propyl alcohol	ASV_332	0.596518	0.052723	0.522731	377	197.07	1H NMR	Fusobacterium mortiferum	96.032
Valerate	ASV_019	0.596268	0.0528481	0.522731	377	197.07	1H NMR	Hungatella effluvii	100
Succinate	ASV_027	-0.596137	0.0529135	0.522731	377	197.07	1H NMR	Parabacteroides merdae	100
Propionate	ASV_381	0.596013	0.0529757	0.522731	377	197.07	1H NMR	Lacrimispora saccharolytica	96.838
Formate	ASV_022	0.594987	0.0534912	0.526422	378	198.987	1H NMR	Clostridium tertium	100
Propionate	ASV_332	0.594431	0.0537723	0.527792	379	200.033	1H NMR	Fusobacterium mortiferum	96.032
Acetate	ASV_088	-0.593668	0.0541596	0.530194	380	201.474	1H NMR	Dialister invisus	100
Acetate	ASV_170	0.593259	0.054368	0.53068	382	202.72	1H NMR	Prevotella copri	98.819
Alanine	ASV_014	0.593011	0.0544946	0.53068	382	202.72	1H NMR	Alistipes onderdonkii	100
Ethanol	ASV_245	0.592533	0.054739	0.531643	387	205.746	1H NMR	Blautia schinkii	97.244
Isobutyrate	ASV_232	-0.591791	0.0551203	0.531643	387	205.746	1H NMR	Fusobacterium mortiferum	99.206
Uracil	ASV_207	0.591452	0.055295	0.531643	387	205.746	1H NMR	Dorea formicigenerans	98.819
Isobutyrate	ASV_198	-0.591434	0.0553044	0.531643	387	205.746	1H NMR	Blautia argi	97.244
Glutamate	ASV_045	-0.591427	0.055308	0.531643	387	205.746	1H NMR	Enterocloster citroniae	100
Butyrate	ASV_001	0.590706	0.0556807	0.533846	388	207.132	1H NMR	Akkermansia muciniphila	100
Glycine	ASV_384	0.590092	0.0559998	0.535525	389	208.319	1H NMR	Clostridium saudiense	99.605
Isobutyrate	ASV_199	-0.589146	0.0564939	0.537517	392	210.707	1H NMR	Blautia hydrogenotrophica	100
Isovalerate	ASV_051	0.589074	0.0565312	0.537517	392	210.707	1H NMR	Dialister propionicifaciens	100
Acetate	ASV_062	0.588864	0.0566416	0.537517	392	210.707	1H NMR	Faecalibacterium prausnitzii	98.819
Acetate	ASV_078	0.588377	0.0568971	0.538568	393	211.657	1H NMR	Ruthenibacterium lactatiformans	95.669
Propyl alcohol	ASV_007	-0.587752	0.0572269	0.539297	395	213.022	1H NMR	Bacteroides uniformis	100
Butyrate	ASV_015	0.587681	0.057264	0.539297	395	213.022	1H NMR	Blautia marasmi	100
Phenylacetate	ASV_219	0.5871	0.057572	0.540828	396	214.168	1H NMR	Dialister propionicifaciens	93.307
Methylamine	ASV_353	0.586322	0.0579855	0.542333	398	215.848	1H NMR	Megamonas funiformis	100
Trimethylamine	ASV_044	-0.58625	0.0580237	0.542333	398	215.848	1H NMR	Bacteroides salyersiae	100
Methanol	ASV_116	-0.58555	0.0583981	0.544463	399	217.241	1H NMR	Coprococcus comes	100
Trimethylamine	ASV_028	0.585034	0.0586746	0.544517	401	218.351	1H NMR	Enterococcus dispar	100
Glycine	ASV_146	0.584993	0.0586966	0.544517	401	218.351	1H NMR	Ruthenibacterium lactatiformans	100
Methylamine	ASV_030	0.584522	0.0589501	0.545178	403	219.707	1H NMR	Bifidobacterium longum	100
Glutamate	ASV_047	0.584317	0.0590609	0.545178	403	219.707	1H NMR	Clostridium paraputrificum	100
Acetate	ASV_421	0.583836	0.059321	0.545681	406	221.547	1H NMR	Leptotrichia wadei	93.307
Valerate	ASV_015	0.583559	0.0594708	0.545681	406	221.547	1H NMR	Blautia marasmi	100
Trimethylamine	ASV_075	0.583403	0.0595555	0.545681	406	221.547	1H NMR	Pseudoflavonifractor phocaeensis	96.457
Uracil	ASV_303	-0.582949	0.0598024	0.546597	407	222.465	1H NMR	Anaerofustis stercorihominis	99.605
Ethanol	ASV_013	0.582334	0.0601374	0.547547	422	231.065	1H NMR	Enterocloster clostridioformis	100
Trimethylamine	ASV_030	0.58117	0.060776	0.547547	422	231.065	1H NMR	Bifidobacterium longum	100
Valerate	ASV_094	-0.581095	0.060817	0.547547	422	231.065	1H NMR	Anaerostipes hadrus	100
Trimethylamine	ASV_255	-0.580985	0.0608776	0.547547	422	231.065	1H NMR	Christensenella minuta	92.885
Isobutyrate	ASV_054	-0.580649	0.0610628	0.547547	422	231.065	1H NMR	Blautia wexlerae	100
Propionate	ASV_017	0.580609	0.0610853	0.547547	422	231.065	1H NMR	Streptococcus rubneri	100
Ethanol	ASV_303	-0.580455	0.0611703	0.547547	422	231.065	1H NMR	Anaerofustis stercorihominis	99.605
Alanine	ASV_011	-0.58004	0.0613998	0.547547	422	231.065	1H NMR	Eisenbergiella tayi	100
Isobutyrate	ASV_008	-0.579923	0.0614646	0.547547	422	231.065	1H NMR	Bacteroides stercoris	100
Succinate	ASV_082	0.579664	0.0616082	0.547547	422	231.065	1H NMR	Bacteroides faecichinchillae	100
Isovalerate	ASV_179	-0.579532	0.0616819	0.547547	422	231.065	1H NMR	Merdimonas faecis	95.669
Propyl alcohol	ASV_015	0.579442	0.0617316	0.547547	422	231.065	1H NMR	Blautia marasmi	100
Valerate	ASV_228	-0.579107	0.0619185	0.547547	422	231.065	1H NMR	Enterocloster asparagiformis	96.838
Ethanol	ASV_146	-0.578948	0.0620068	0.547547	422	231.065	1H NMR	Ruthenibacterium lactatiformans	100
Phenylacetate	ASV_093	-0.578756	0.0621142	0.547547	422	231.065	1H NMR	Prevotella copri	100
Ethanol	ASV_019	0.578386	0.0623209	0.54807	423	231.834	1H NMR	Hungatella effluvii	100
Propyl alcohol	ASV_061	-0.578114	0.0624735	0.548117	424	232.402	1H NMR	Lactonifactor longoviformis	100
Glutamate	ASV_007	-0.576936	0.0631359	0.550369	429	236.108	1H NMR	Bacteroides uniformis	100
Glucose	ASV_026	-0.57671	0.0632641	0.550369	429	236.108	1H NMR	Bacteroides caccae	100
Uracil	ASV_114	0.57661	0.0633203	0.550369	429	236.108	1H NMR	Blautia faecis	99.605
Propyl alcohol	ASV_164	0.576602	0.0633247	0.550369	429	236.108	1H NMR	Enterocloster clostridioformis	95.312
Glucose	ASV_082	0.576346	0.06347	0.550369	429	236.108	1H NMR	Bacteroides faecichinchillae	100
Trimethylamine	ASV_194	-0.575914	0.0637149	0.551208	430	237.019	1H NMR	Varibaculum cambriense	98.425
Propyl alcohol	ASV_186	-0.57435	0.0646078	0.557636	431	240.341	1H NMR	Hungatella hathewayi	100
Uracil	ASV_048	-0.574009	0.0648035	0.55803	432	241.069	1H NMR	Streptococcus anginosus	100
Glycine	ASV_057	-0.573244	0.0652444	0.560529	433	242.709	1H NMR	Intestinimonas butyriciproducens	100
Methanol	ASV_021	-0.572474	0.06569	0.563057	434	244.367	1H NMR	Alistipes finegoldii	100
Methanol	ASV_004	0.571482	0.0662668	0.564671	443	250.149	1H NMR	Flavonifractor plautii	100
Phenylacetate	ASV_082	-0.571358	0.0663394	0.564671	443	250.149	1H NMR	Bacteroides faecichinchillae	100
Propionate	ASV_065	0.570851	0.0666359	0.564671	443	250.149	1H NMR	Hungatella xylanolytica	98.031
Methylamine	ASV_031	0.570628	0.0667664	0.564671	443	250.149	1H NMR	Gemmiger formicilis	100
Methylamine	ASV_352	0.570479	0.066854	0.564671	443	250.149	1H NMR	Prevotella melaninogenica	100
Phenylacetate	ASV_090	0.570269	0.0669774	0.564671	443	250.149	1H NMR	Enterocloster aldenensis	99.606
Isovalerate	ASV_077	-0.570166	0.0670378	0.564671	443	250.149	1H NMR	Monoglobus pectinilyticus	91.7
Glucose	ASV_228	-0.569853	0.0672219	0.564671	443	250.149	1H NMR	Enterocloster asparagiformis	96.838
Alanine	ASV_318	-0.569815	0.0672445	0.564671	443	250.149	1H NMR	Anaeromassilibacillus senegalensis	100
Glucose	ASV_170	0.56909	0.0676722	0.565938	446	252.408	1H NMR	Prevotella copri	98.819
Isovalerate	ASV_056	0.568939	0.0677619	0.565938	446	252.408	1H NMR	Dialister propionicifaciens	99.603
Alanine	ASV_444	0.568787	0.0678517	0.565938	446	252.408	1H NMR	Faecalicatena fissicatena	99.605
Propionate	ASV_388	0.568372	0.0680981	0.566059	448	253.594	1H NMR	Lautropia mirabilis	100
Phenylacetate	ASV_350	-0.56825	0.0681705	0.566059	448	253.594	1H NMR	Rothia mucilaginosa	99.608
Acetate	ASV_197	0.567372	0.0686942	0.567169	451	255.793	1H NMR	Hungatella effluvii	97.233
Propyl alcohol	ASV_182	-0.567268	0.0687563	0.567169	451	255.793	1H NMR	[Ruminococcus] torques	98.814
Glycolate	ASV_337	0.567259	0.0687616	0.567169	451	255.793	1H NMR	Fusobacterium periodonticum	100
Alanine	ASV_421	0.566727	0.0690804	0.568537	452	256.979	1H NMR	Leptotrichia wadei	93.307
Methanol	ASV_005	0.565918	0.069567	0.571279	453	258.789	1H NMR	Blautia faecis	100
Propyl alcohol	ASV_144	-0.563995	0.070733	0.578859	455	263.381	1H NMR	Sellimonas intestinalis	100
Propyl alcohol	ASV_157	-0.563883	0.0708013	0.578859	455	263.381	1H NMR	Schaalia turicensis	99.606
Methanol	ASV_294	0.562758	0.0714896	0.583205	456	265.941	1H NMR	Pseudoflavonifractor capillosus	99.213
Propyl alcohol	ASV_044	-0.562333	0.0717513	0.583333	459	267.75	1H NMR	Bacteroides salyersiae	100
Propionate	ASV_244	0.562199	0.0718335	0.583333	459	267.75	1H NMR	Peptacetobacter hiranonis	100
Butyrate	ASV_109	0.561968	0.0719758	0.583333	459	267.75	1H NMR	Oscillibacter valericigenes	94.094
Formate	ASV_075	-0.560727	0.0727443	0.587583	465	273.226	1H NMR	Pseudoflavonifractor phocaeensis	96.457
Glycolate	ASV_388	0.560475	0.0729004	0.587583	465	273.226	1H NMR	Lautropia mirabilis	100
Acetate	ASV_124	-0.560102	0.0731332	0.587583	465	273.226	1H NMR	Lachnospira eligens	93.701
Uracil	ASV_127	0.560064	0.0731567	0.587583	465	273.226	1H NMR	Oscillibacter ruminantium	95.276
Glucose	ASV_054	0.559784	0.0733314	0.587583	465	273.226	1H NMR	Blautia wexlerae	100
Ethanol	ASV_100	-0.559598	0.0734479	0.587583	465	273.226	1H NMR	Streptococcus thermophilus	100
Isovalerate	ASV_088	0.559327	0.0736172	0.587674	466	273.856	1H NMR	Dialister invisus	100
Butyrate	ASV_110	0.558739	0.0739858	0.589352	467	275.227	1H NMR	Oscillibacter ruminantium	92.913
Glutamate	ASV_008	0.557918	0.0745033	0.592206	468	277.152	1H NMR	Bacteroides stercoris	100
Acetate	ASV_061	-0.557154	0.0749865	0.594776	469	278.95	1H NMR	Lactonifactor longoviformis	100
Methylamine	ASV_444	0.556673	0.0752916	0.595601	471	280.528	1H NMR	Faecalicatena fissicatena	99.605
Isobutyrate	ASV_157	-0.556486	0.0754108	0.595601	471	280.528	1H NMR	Schaalia turicensis	99.606
Acetate	ASV_155	0.5553	0.0761677	0.598882	477	285.667	1H NMR	Sutterella massiliensis	99.606
Acetate	ASV_049	-0.554902	0.0764232	0.598882	477	285.667	1H NMR	Christensenella hongkongensis	100
Glutamate	ASV_099	0.554888	0.076432	0.598882	477	285.667	1H NMR	Butyricicoccus faecihominis	99.606
Isobutyrate	ASV_090	0.554385	0.0767553	0.598882	477	285.667	1H NMR	Enterocloster aldenensis	99.606
Formate	ASV_318	0.554346	0.0767805	0.598882	477	285.667	1H NMR	Anaeromassilibacillus senegalensis	100
Propionate	ASV_162	0.554328	0.0767921	0.598882	477	285.667	1H NMR	Anaerotruncus colihominis	100
Phenylacetate	ASV_178	-0.553571	0.0772808	0.600426	483	290.006	1H NMR	Oscillibacter ruminantium	97.638
Alanine	ASV_228	-0.553018	0.0776389	0.600426	483	290.006	1H NMR	Enterocloster asparagiformis	96.838
Alanine	ASV_054	0.55285	0.0777481	0.600426	483	290.006	1H NMR	Blautia wexlerae	100
Uracil	ASV_095	0.552786	0.0777895	0.600426	483	290.006	1H NMR	Sutterella massiliensis	100
Alanine	ASV_116	-0.552682	0.0778573	0.600426	483	290.006	1H NMR	Coprococcus comes	100
Acetate	ASV_011	-0.552527	0.0779586	0.600426	483	290.006	1H NMR	Eisenbergiella tayi	100
Isobutyrate	ASV_047	-0.551557	0.0785912	0.604048	484	292.359	1H NMR	Clostridium paraputrificum	100
Valerate	ASV_157	-0.550815	0.0790773	0.606531	485	294.168	1H NMR	Schaalia turicensis	99.606
Ethanol	ASV_384	-0.550271	0.0794352	0.607005	487	295.611	1H NMR	Clostridium saudiense	99.605
Ethanol	ASV_014	0.550225	0.0794654	0.607005	487	295.611	1H NMR	Alistipes onderdonkii	100
Glutamate	ASV_023	-0.548596	0.080544	0.613618	519	318.468	1H NMR	[Clostridium] symbiosum	97.638
Methylamine	ASV_344	0.547711	0.0811342	0.613618	519	318.468	1H NMR	Sporobacter termitidis	93.701
Butyrate	ASV_030	0.546939	0.0816506	0.613618	519	318.468	1H NMR	Bifidobacterium longum	100
Succinate	ASV_139	-0.546694	0.0818153	0.613618	519	318.468	1H NMR	[Clostridium] methoxybenzovorans	97.244
Alanine	ASV_075	0.546134	0.0821922	0.613618	519	318.468	1H NMR	Pseudoflavonifractor phocaeensis	96.457
Ethanol	ASV_381	0.545581	0.0825657	0.613618	519	318.468	1H NMR	Lacrimispora saccharolytica	96.838
Butyrate	ASV_127	0.545398	0.0826895	0.613618	519	318.468	1H NMR	Oscillibacter ruminantium	95.276
Propyl alcohol	ASV_026	-0.545185	0.0828331	0.613618	519	318.468	1H NMR	Bacteroides caccae	100
Valerate	ASV_138	0.545059	0.0829189	0.613618	519	318.468	1H NMR	Ihubacter massiliensis	94.862
Formate	ASV_164	-0.544827	0.0830762	0.613618	519	318.468	1H NMR	Enterocloster clostridioformis	95.312
Succinate	ASV_322	0.544719	0.0831496	0.613618	519	318.468	1H NMR	Fusobacterium perfoetens	98.016
Butyrate	ASV_088	-0.544663	0.0831877	0.613618	519	318.468	1H NMR	Dialister invisus	100
Isovalerate	ASV_422	-0.544642	0.0832015	0.613618	519	318.468	1H NMR	Phocaeicola vulgatus	97.233
Ethanol	ASV_352	0.544579	0.083245	0.613618	519	318.468	1H NMR	Prevotella melaninogenica	100
Uracil	ASV_175	0.544371	0.0833861	0.613618	519	318.468	1H NMR	Flintibacter butyricus	98.024
Glycine	ASV_045	-0.544326	0.0834166	0.613618	519	318.468	1H NMR	Enterocloster citroniae	100
Glycolate	ASV_224	0.543989	0.0836463	0.613618	519	318.468	1H NMR	Holdemania massiliensis	100
Methanol	ASV_194	-0.543765	0.0837989	0.613618	519	318.468	1H NMR	Varibaculum cambriense	98.425
Acetate	ASV_060	-0.543539	0.0839534	0.613618	519	318.468	1H NMR	Humidesulfovibrio idahonensis	93.307
Phenylacetate	ASV_303	-0.543311	0.0841091	0.613618	519	318.468	1H NMR	Anaerofustis stercorihominis	99.605
Butyrate	ASV_004	0.542978	0.0843378	0.613618	519	318.468	1H NMR	Flavonifractor plautii	100
Methylamine	ASV_044	-0.542861	0.084418	0.613618	519	318.468	1H NMR	Bacteroides salyersiae	100
Methanol	ASV_170	0.542156	0.0849024	0.613618	519	318.468	1H NMR	Prevotella copri	98.819
Methylamine	ASV_194	-0.54204	0.0849819	0.613618	519	318.468	1H NMR	Varibaculum cambriense	98.425
Acetate	ASV_430	0.541943	0.0850494	0.613618	519	318.468	1H NMR	Mediterraneibacter glycyrrhizinilyticus	99.605
Propyl alcohol	ASV_008	0.541916	0.0850675	0.613618	519	318.468	1H NMR	Bacteroides stercoris	100
Trimethylamine	ASV_078	0.541761	0.0851747	0.613618	519	318.468	1H NMR	Ruthenibacterium lactatiformans	95.669
Glycine	ASV_203	0.54173	0.0851957	0.613618	519	318.468	1H NMR	Streptococcus gordonii	100
Methylamine	ASV_057	-0.54156	0.0853137	0.613618	519	318.468	1H NMR	Intestinimonas butyriciproducens	100
Acetate	ASV_026	-0.541223	0.0855462	0.613618	519	318.468	1H NMR	Bacteroides caccae	100
Glycine	ASV_091	0.541176	0.0855789	0.613618	519	318.468	1H NMR	Bifidobacterium merycicum	100
Isobutyrate	ASV_390	-0.541132	0.0856097	0.613618	519	318.468	1H NMR	Merdimonas faecis	98.814
Trimethylamine	ASV_265	-0.540218	0.0862435	0.613744	591	362.723	1H NMR	Enterocloster clostridioformis	94.902
Methanol	ASV_422	0.54016	0.0862843	0.613744	591	362.723	1H NMR	Phocaeicola vulgatus	97.233
Glycolate	ASV_468	0.540128	0.0863064	0.613744	591	362.723	1H NMR	Prevotella melaninogenica	99.209
Trimethylamine	ASV_207	0.539785	0.0865453	0.613744	591	362.723	1H NMR	Dorea formicigenerans	98.819
Succinate	ASV_219	-0.539396	0.0868172	0.613744	591	362.723	1H NMR	Dialister propionicifaciens	93.307
Acetate	ASV_144	-0.539346	0.0868518	0.613744	591	362.723	1H NMR	Sellimonas intestinalis	100
Trimethylamine	ASV_422	0.539203	0.0869519	0.613744	591	362.723	1H NMR	Phocaeicola vulgatus	97.233
Methanol	ASV_015	0.539186	0.0869636	0.613744	591	362.723	1H NMR	Blautia marasmi	100
Methanol	ASV_197	0.538942	0.0871347	0.613744	591	362.723	1H NMR	Hungatella effluvii	97.233
Propionate	ASV_194	-0.538688	0.0873131	0.613744	591	362.723	1H NMR	Varibaculum cambriense	98.425
Glycolate	ASV_130	0.538269	0.0876074	0.613744	591	362.723	1H NMR	Roseburia inulinivorans	100
Valerate	ASV_201	-0.537091	0.0884381	0.613744	591	362.723	1H NMR	Porphyromonas somerae	100
Propyl alcohol	ASV_162	0.537082	0.088444	0.613744	591	362.723	1H NMR	Anaerotruncus colihominis	100
Glucose	ASV_004	0.537027	0.0884835	0.613744	591	362.723	1H NMR	Flavonifractor plautii	100
Phenylacetate	ASV_253	0.536905	0.0885691	0.613744	591	362.723	1H NMR	Oscillibacter ruminantium	94.488
Alanine	ASV_025	-0.536868	0.0885955	0.613744	591	362.723	1H NMR	Intestinibacter bartlettii	100
Ethanol	ASV_061	-0.53653	0.0888352	0.613744	591	362.723	1H NMR	Lactonifactor longoviformis	100
Glycolate	ASV_180	0.53634	0.0889702	0.613744	591	362.723	1H NMR	[Clostridium] saccharogumia	100
Trimethylamine	ASV_127	0.536257	0.0890294	0.613744	591	362.723	1H NMR	Oscillibacter ruminantium	95.276
Isovalerate	ASV_079	-0.53565	0.0894609	0.613744	591	362.723	1H NMR	Paeniclostridium sordellii	100
Alanine	ASV_207	0.535033	0.0899017	0.613744	591	362.723	1H NMR	Dorea formicigenerans	98.819
Glycine	ASV_110	0.534865	0.0900221	0.613744	591	362.723	1H NMR	Oscillibacter ruminantium	92.913
Glucose	ASV_109	0.533326	0.091128	0.613744	591	362.723	1H NMR	Oscillibacter valericigenes	94.094
Propyl alcohol	ASV_317	0.532996	0.0913666	0.613744	591	362.723	1H NMR	[Clostridium] methoxybenzovorans	97.233
Glutamate	ASV_028	0.532875	0.0914537	0.613744	591	362.723	1H NMR	Enterococcus dispar	100
Trimethylamine	ASV_228	-0.532662	0.0916081	0.613744	591	362.723	1H NMR	Enterocloster asparagiformis	96.838
Glucose	ASV_350	0.532628	0.0916323	0.613744	591	362.723	1H NMR	Rothia mucilaginosa	99.608
Methanol	ASV_100	0.532588	0.0916614	0.613744	591	362.723	1H NMR	Streptococcus thermophilus	100
Trimethylamine	ASV_182	-0.532137	0.0919883	0.613744	591	362.723	1H NMR	[Ruminococcus] torques	98.814
Trimethylamine	ASV_016	0.53196	0.0921173	0.613744	591	362.723	1H NMR	Klebsiella pneumoniae	100
Alanine	ASV_094	-0.531806	0.092229	0.613744	591	362.723	1H NMR	Anaerostipes hadrus	100
Succinate	ASV_153	0.531123	0.092727	0.613744	591	362.723	1H NMR	Mediterraneibacter glycyrrhizinilyticus	100
Glycine	ASV_069	-0.531064	0.0927699	0.613744	591	362.723	1H NMR	Eggerthella lenta	100
Phenylacetate	ASV_011	0.530979	0.0928317	0.613744	591	362.723	1H NMR	Eisenbergiella tayi	100
Trimethylamine	ASV_032	0.530766	0.0929875	0.613744	591	362.723	1H NMR	Erysipelatoclostridium ramosum	100
Isobutyrate	ASV_007	0.530685	0.0930466	0.613744	591	362.723	1H NMR	Bacteroides uniformis	100
Propyl alcohol	ASV_012	0.530516	0.0931704	0.613744	591	362.723	1H NMR	Blautia producta	100
Uracil	ASV_243	0.53043	0.0932336	0.613744	591	362.723	1H NMR	Haemophilus parainfluenzae	100
Propionate	ASV_095	0.530267	0.0933532	0.613744	591	362.723	1H NMR	Sutterella massiliensis	100
Ethanol	ASV_054	-0.530182	0.0934151	0.613744	591	362.723	1H NMR	Blautia wexlerae	100
Acetate	ASV_004	0.529906	0.0936177	0.613744	591	362.723	1H NMR	Flavonifractor plautii	100
Trimethylamine	ASV_041	-0.52988	0.0936372	0.613744	591	362.723	1H NMR	Clostridium perfringens	100
Glutamate	ASV_137	0.529609	0.0938362	0.613744	591	362.723	1H NMR	Clostridium perfringens	99.605
Propionate	ASV_390	-0.529592	0.0938484	0.613744	591	362.723	1H NMR	Merdimonas faecis	98.814
Trimethylamine	ASV_344	0.529395	0.0939937	0.613744	591	362.723	1H NMR	Sporobacter termitidis	93.701
Isobutyrate	ASV_322	-0.529122	0.0941948	0.613744	591	362.723	1H NMR	Fusobacterium perfoetens	98.016
Isovalerate	ASV_350	-0.529118	0.094198	0.613744	591	362.723	1H NMR	Rothia mucilaginosa	99.608
Butyrate	ASV_056	-0.529113	0.0942015	0.613744	591	362.723	1H NMR	Dialister propionicifaciens	99.603
Alanine	ASV_344	0.529029	0.0942635	0.613744	591	362.723	1H NMR	Sporobacter termitidis	93.701
Methanol	ASV_078	0.528875	0.0943775	0.613744	591	362.723	1H NMR	Ruthenibacterium lactatiformans	95.669
Isobutyrate	ASV_091	-0.528462	0.0946826	0.613744	591	362.723	1H NMR	Bifidobacterium merycicum	100
Glutamate	ASV_084	-0.52806	0.0949799	0.613744	591	362.723	1H NMR	[Clostridium] innocuum	100
Glycine	ASV_189	0.527948	0.095063	0.613744	591	362.723	1H NMR	Faecalicatena fissicatena	95.652
Ethanol	ASV_069	0.52785	0.0951359	0.613744	591	362.723	1H NMR	Eggerthella lenta	100
Methylamine	ASV_164	0.527759	0.0952037	0.613744	591	362.723	1H NMR	Enterocloster clostridioformis	95.312
Isobutyrate	ASV_012	-0.52751	0.0953884	0.613744	591	362.723	1H NMR	Blautia producta	100
Propionate	ASV_088	0.526819	0.0959035	0.613744	591	362.723	1H NMR	Dialister invisus	100
Glycine	ASV_093	0.52645	0.0961794	0.613744	591	362.723	1H NMR	Prevotella copri	100
Alanine	ASV_170	0.526295	0.096295	0.613744	591	362.723	1H NMR	Prevotella copri	98.819
Butyrate	ASV_324	-0.526228	0.0963452	0.613744	591	362.723	1H NMR	[Clostridium] methoxybenzovorans	96.063
Propionate	ASV_134	0.526107	0.0964354	0.613744	591	362.723	1H NMR	Merdimonas faecis	100
Acetate	ASV_082	0.526057	0.0964734	0.613744	591	362.723	1H NMR	Bacteroides faecichinchillae	100
Acetate	ASV_016	0.525848	0.0966295	0.613744	591	362.723	1H NMR	Klebsiella pneumoniae	100
Succinate	ASV_020	0.525705	0.096737	0.613744	591	362.723	1H NMR	Bifidobacterium gallicum	100
Succinate	ASV_030	0.525564	0.0968433	0.613744	591	362.723	1H NMR	Bifidobacterium longum	100
Valerate	ASV_126	-0.525442	0.0969348	0.613744	591	362.723	1H NMR	Acutalibacter muris	97.244
Propionate	ASV_006	0.525145	0.097158	0.613744	591	362.723	1H NMR	Ruminococcus bromii	99.608
Acetate	ASV_353	0.525127	0.0971717	0.613744	591	362.723	1H NMR	Megamonas funiformis	100
Glycine	ASV_084	-0.525119	0.0971772	0.613744	591	362.723	1H NMR	[Clostridium] innocuum	100
Glycolate	ASV_124	-0.524809	0.0974111	0.613744	591	362.723	1H NMR	Lachnospira eligens	93.701
Valerate	ASV_211	-0.524707	0.0974881	0.613744	591	362.723	1H NMR	Arcanobacterium canis	98.819
Glycolate	ASV_352	0.524683	0.0975061	0.613744	591	362.723	1H NMR	Prevotella melaninogenica	100
Alanine	ASV_024	0.524093	0.0979518	0.615508	592	364.381	1H NMR	Pseudescherichia vulneris	100
Isobutyrate	ASV_035	-0.522456	0.0991957	0.618734	610	377.428	1H NMR	Klebsiella grimontii	100
Uracil	ASV_294	0.52234	0.0992838	0.618734	610	377.428	1H NMR	Pseudoflavonifractor capillosus	99.213
Ethanol	ASV_198	-0.521547	0.0998906	0.618734	610	377.428	1H NMR	Blautia argi	97.244
Glycine	ASV_219	-0.521485	0.099938	0.618734	610	377.428	1H NMR	Dialister propionicifaciens	93.307
Glutamate	ASV_094	-0.521402	0.100001	0.618734	610	377.428	1H NMR	Anaerostipes hadrus	100
Glucose	ASV_061	-0.521318	0.100067	0.618734	610	377.428	1H NMR	Lactonifactor longoviformis	100
Acetate	ASV_219	-0.521221	0.100141	0.618734	610	377.428	1H NMR	Dialister propionicifaciens	93.307
Isovalerate	ASV_041	-0.521205	0.100153	0.618734	610	377.428	1H NMR	Clostridium perfringens	100
Methylamine	ASV_051	-0.520554	0.100654	0.618734	610	377.428	1H NMR	Dialister propionicifaciens	100
Valerate	ASV_381	0.520321	0.100833	0.618734	610	377.428	1H NMR	Lacrimispora saccharolytica	96.838
Glycolate	ASV_070	-0.520062	0.101033	0.618734	610	377.428	1H NMR	Bacteroides koreensis	100
Butyrate	ASV_422	0.520031	0.101057	0.618734	610	377.428	1H NMR	Phocaeicola vulgatus	97.233
Valerate	ASV_049	-0.519991	0.101088	0.618734	610	377.428	1H NMR	Christensenella hongkongensis	100
Glycine	ASV_078	0.519971	0.101103	0.618734	610	377.428	1H NMR	Ruthenibacterium lactatiformans	95.669
Glutamate	ASV_211	0.519902	0.101157	0.618734	610	377.428	1H NMR	Arcanobacterium canis	98.819
Butyrate	ASV_232	0.519736	0.101285	0.618734	610	377.428	1H NMR	Fusobacterium mortiferum	99.206
Glycine	ASV_100	0.519534	0.101441	0.618734	610	377.428	1H NMR	Streptococcus thermophilus	100
Alanine	ASV_082	0.519511	0.101459	0.618734	610	377.428	1H NMR	Bacteroides faecichinchillae	100
Ethanol	ASV_060	0.518735	0.102061	0.621102	612	380.114	1H NMR	Humidesulfovibrio idahonensis	93.307
Alanine	ASV_005	0.51858	0.102181	0.621102	612	380.114	1H NMR	Blautia faecis	100
Isobutyrate	ASV_004	-0.518168	0.102502	0.621571	617	383.509	1H NMR	Flavonifractor plautii	100
Phenylacetate	ASV_109	-0.517977	0.102651	0.621571	617	383.509	1H NMR	Oscillibacter valericigenes	94.094
Glycine	ASV_344	0.517633	0.10292	0.621571	617	383.509	1H NMR	Sporobacter termitidis	93.701
Trimethylamine	ASV_022	-0.517425	0.103082	0.621571	617	383.509	1H NMR	Clostridium tertium	100
Trimethylamine	ASV_201	-0.51741	0.103094	0.621571	617	383.509	1H NMR	Porphyromonas somerae	100
Acetate	ASV_303	0.516865	0.103521	0.622272	620	385.809	1H NMR	Anaerofustis stercorihominis	99.605
Methanol	ASV_164	0.516762	0.103602	0.622272	620	385.809	1H NMR	Enterocloster clostridioformis	95.312
Methylamine	ASV_144	-0.516622	0.103712	0.622272	620	385.809	1H NMR	Sellimonas intestinalis	100
Propyl alcohol	ASV_045	-0.515386	0.104686	0.62643	623	390.266	1H NMR	Enterocloster citroniae	100
Glucose	ASV_027	-0.515123	0.104894	0.62643	623	390.266	1H NMR	Parabacteroides merdae	100
Ethanol	ASV_041	-0.515102	0.10491	0.62643	623	390.266	1H NMR	Clostridium perfringens	100
Isobutyrate	ASV_027	0.514772	0.105171	0.626982	624	391.237	1H NMR	Parabacteroides merdae	100
Phenylacetate	ASV_136	-0.514289	0.105555	0.627595	626	392.875	1H NMR	Lacrimispora sphenoides	96.443
Glycine	ASV_082	0.514218	0.105611	0.627595	626	392.875	1H NMR	Bacteroides faecichinchillae	100
Ethanol	ASV_077	-0.513671	0.106047	0.629176	627	394.493	1H NMR	Monoglobus pectinilyticus	91.7
Propyl alcohol	ASV_095	0.513118	0.106488	0.629447	633	398.44	1H NMR	Sutterella massiliensis	100
Methanol	ASV_016	0.513083	0.106516	0.629447	633	398.44	1H NMR	Klebsiella pneumoniae	100
Isobutyrate	ASV_077	-0.512738	0.106792	0.629447	633	398.44	1H NMR	Monoglobus pectinilyticus	91.7
Propyl alcohol	ASV_388	0.51273	0.106798	0.629447	633	398.44	1H NMR	Lautropia mirabilis	100
Glucose	ASV_265	-0.512425	0.107042	0.629447	633	398.44	1H NMR	Enterocloster clostridioformis	94.902
Glucose	ASV_060	-0.512344	0.107107	0.629447	633	398.44	1H NMR	Humidesulfovibrio idahonensis	93.307
Glycolate	ASV_250	0.511687	0.107635	0.630984	636	401.306	1H NMR	Anaerostipes caccae	100
Isovalerate	ASV_060	0.511577	0.107724	0.630984	636	401.306	1H NMR	Humidesulfovibrio idahonensis	93.307
Glycolate	ASV_199	-0.511386	0.107878	0.630984	636	401.306	1H NMR	Blautia hydrogenotrophica	100
Glucose	ASV_198	0.511025	0.108169	0.631694	637	402.389	1H NMR	Blautia argi	97.244
Methanol	ASV_094	-0.50997	0.109023	0.632875	664	420.229	1H NMR	Anaerostipes hadrus	100
Glycine	ASV_020	0.509877	0.109098	0.632875	664	420.229	1H NMR	Bifidobacterium gallicum	100
Glycine	ASV_232	0.50973	0.109217	0.632875	664	420.229	1H NMR	Fusobacterium mortiferum	99.206
Methanol	ASV_228	-0.509661	0.109273	0.632875	664	420.229	1H NMR	Enterocloster asparagiformis	96.838
Glycine	ASV_010	-0.5088	0.109974	0.632875	664	420.229	1H NMR	Phocaeicola vulgatus	100
Butyrate	ASV_301	-0.508525	0.110199	0.632875	664	420.229	1H NMR	Gordonibacter pamelaeae	100
Propyl alcohol	ASV_244	0.508419	0.110286	0.632875	664	420.229	1H NMR	Peptacetobacter hiranonis	100
Alanine	ASV_100	0.50837	0.110326	0.632875	664	420.229	1H NMR	Streptococcus thermophilus	100
Glutamate	ASV_318	-0.508278	0.110401	0.632875	664	420.229	1H NMR	Anaeromassilibacillus senegalensis	100
Glycine	ASV_140	0.507583	0.110971	0.632875	664	420.229	1H NMR	[Ruminococcus] lactaris	100
Ethanol	ASV_136	-0.507482	0.111053	0.632875	664	420.229	1H NMR	Lacrimispora sphenoides	96.443
Phenylacetate	ASV_047	-0.507447	0.111082	0.632875	664	420.229	1H NMR	Clostridium paraputrificum	100
Glutamate	ASV_115	-0.507094	0.111372	0.632875	664	420.229	1H NMR	Acetivibrio thermocellus	92.913
Isovalerate	ASV_255	-0.506697	0.111699	0.632875	664	420.229	1H NMR	Christensenella minuta	92.885
Glutamate	ASV_049	-0.506666	0.111724	0.632875	664	420.229	1H NMR	Christensenella hongkongensis	100
Butyrate	ASV_051	-0.506452	0.111901	0.632875	664	420.229	1H NMR	Dialister propionicifaciens	100
Trimethylamine	ASV_144	-0.50641	0.111936	0.632875	664	420.229	1H NMR	Sellimonas intestinalis	100
Glucose	ASV_063	-0.50617	0.112134	0.632875	664	420.229	1H NMR	Victivallis vadensis	100
Propyl alcohol	ASV_009	0.506152	0.112149	0.632875	664	420.229	1H NMR	Bacteroides ovatus	100
Glycolate	ASV_013	-0.506067	0.112219	0.632875	664	420.229	1H NMR	Enterocloster clostridioformis	100
Glycine	ASV_016	0.505854	0.112395	0.632875	664	420.229	1H NMR	Klebsiella pneumoniae	100
Glycolate	ASV_137	0.505568	0.112632	0.632875	664	420.229	1H NMR	Clostridium perfringens	99.605
Ethanol	ASV_127	0.505544	0.112652	0.632875	664	420.229	1H NMR	Oscillibacter ruminantium	95.276
Phenylacetate	ASV_004	-0.505522	0.11267	0.632875	664	420.229	1H NMR	Flavonifractor plautii	100
Glycine	ASV_383	0.505491	0.112696	0.632875	664	420.229	1H NMR	Anaerotignum aminivorans	94.466
Phenylacetate	ASV_390	-0.505261	0.112886	0.632875	664	420.229	1H NMR	Merdimonas faecis	98.814
Propyl alcohol	ASV_029	-0.505167	0.112965	0.632875	664	420.229	1H NMR	Sutterella wadsworthensis	100
Methylamine	ASV_124	-0.504621	0.113419	0.634462	665	421.917	1H NMR	Lachnospira eligens	93.701
Ethanol	ASV_137	-0.503797	0.114106	0.635207	671	426.224	1H NMR	Clostridium perfringens	99.605
Trimethylamine	ASV_005	0.503774	0.114125	0.635207	671	426.224	1H NMR	Blautia faecis	100
Methylamine	ASV_010	-0.503347	0.114482	0.635207	671	426.224	1H NMR	Phocaeicola vulgatus	100
Ethanol	ASV_132	-0.503317	0.114507	0.635207	671	426.224	1H NMR	[Ruminococcus] torques	99.213
Trimethylamine	ASV_062	0.503268	0.114548	0.635207	671	426.224	1H NMR	Faecalibacterium prausnitzii	98.819
Succinate	ASV_047	0.503234	0.114576	0.635207	671	426.224	1H NMR	Clostridium paraputrificum	100
Trimethylamine	ASV_156	-0.502566	0.115137	0.636116	676	430.014	1H NMR	Terrisporobacter petrolearius	99.605
Propyl alcohol	ASV_049	-0.502331	0.115334	0.636116	676	430.014	1H NMR	Christensenella hongkongensis	100
Formate	ASV_032	-0.50211	0.115521	0.636116	676	430.014	1H NMR	Erysipelatoclostridium ramosum	100
Uracil	ASV_322	0.502056	0.115567	0.636116	676	430.014	1H NMR	Fusobacterium perfoetens	98.016
Ethanol	ASV_350	-0.502022	0.115595	0.636116	676	430.014	1H NMR	Rothia mucilaginosa	99.608
Isobutyrate	ASV_021	0.500869	0.116569	0.639726	678	433.734	1H NMR	Alistipes finegoldii	100
Succinate	ASV_054	0.500838	0.116595	0.639726	678	433.734	1H NMR	Blautia wexlerae	100
Ethanol	ASV_051	0.500353	0.117007	0.640164	683	437.232	1H NMR	Dialister propionicifaciens	100
Phenylacetate	ASV_031	-0.500096	0.117225	0.640164	683	437.232	1H NMR	Gemmiger formicilis	100
Isobutyrate	ASV_002	0.499842	0.117442	0.640164	683	437.232	1H NMR	Bacteroides uniformis	99.605
Glutamate	ASV_010	-0.499792	0.117484	0.640164	683	437.232	1H NMR	Phocaeicola vulgatus	100
Acetate	ASV_253	-0.499731	0.117535	0.640164	683	437.232	1H NMR	Oscillibacter ruminantium	94.488
Isobutyrate	ASV_219	0.499229	0.117964	0.641557	684	438.825	1H NMR	Dialister propionicifaciens	93.307
Trimethylamine	ASV_001	0.498786	0.118343	0.641911	695	446.128	1H NMR	Akkermansia muciniphila	100
Glycolate	ASV_006	0.49846	0.118622	0.641911	695	446.128	1H NMR	Ruminococcus bromii	99.608
Alanine	ASV_035	0.497664	0.119304	0.641911	695	446.128	1H NMR	Klebsiella grimontii	100
Uracil	ASV_026	-0.497557	0.119397	0.641911	695	446.128	1H NMR	Bacteroides caccae	100
Alanine	ASV_144	-0.497526	0.119423	0.641911	695	446.128	1H NMR	Sellimonas intestinalis	100
Methanol	ASV_051	-0.49726	0.119653	0.641911	695	446.128	1H NMR	Dialister propionicifaciens	100
Glucose	ASV_057	-0.497191	0.119712	0.641911	695	446.128	1H NMR	Intestinimonas butyriciproducens	100
Glycolate	ASV_332	0.497154	0.119744	0.641911	695	446.128	1H NMR	Fusobacterium mortiferum	96.032
Methanol	ASV_011	-0.497109	0.119783	0.641911	695	446.128	1H NMR	Eisenbergiella tayi	100
Ethanol	ASV_153	-0.497072	0.119814	0.641911	695	446.128	1H NMR	Mediterraneibacter glycyrrhizinilyticus	100
Glycine	ASV_322	0.496942	0.119927	0.641911	695	446.128	1H NMR	Fusobacterium perfoetens	98.016
Glycine	ASV_021	-0.496587	0.120233	0.642627	696	447.268	1H NMR	Alistipes finegoldii	100
Glucose	ASV_021	-0.496307	0.120475	0.642994	697	448.167	1H NMR	Alistipes finegoldii	100
Valerate	ASV_013	0.495633	0.121059	0.645124	699	450.942	1H NMR	Enterocloster clostridioformis	100
Phenylacetate	ASV_157	-0.495447	0.121221	0.645124	699	450.942	1H NMR	Schaalia turicensis	99.606
Isovalerate	ASV_352	0.494833	0.121755	0.647043	700	452.93	1H NMR	Prevotella melaninogenica	100
Glycine	ASV_026	-0.49445	0.122089	0.647891	701	454.172	1H NMR	Bacteroides caccae	100
Phenylacetate	ASV_170	-0.494021	0.122464	0.648956	702	455.567	1H NMR	Prevotella copri	98.819
Methanol	ASV_201	-0.493448	0.122966	0.650011	708	460.208	1H NMR	Porphyromonas somerae	100
Glutamate	ASV_030	0.493309	0.123087	0.650011	708	460.208	1H NMR	Bifidobacterium longum	100
Methanol	ASV_179	0.492841	0.123498	0.650011	708	460.208	1H NMR	Merdimonas faecis	95.669
Glycine	ASV_114	0.492611	0.123701	0.650011	708	460.208	1H NMR	Blautia faecis	99.605
Trimethylamine	ASV_160	-0.492609	0.123702	0.650011	708	460.208	1H NMR	Bacteroides fragilis	100
Methylamine	ASV_056	-0.492599	0.123712	0.650011	708	460.208	1H NMR	Dialister propionicifaciens	99.603
Phenylacetate	ASV_199	-0.492242	0.124025	0.65074	709	461.375	1H NMR	Blautia hydrogenotrophica	100
Succinate	ASV_078	0.491716	0.12449	0.651064	712	463.558	1H NMR	Ruthenibacterium lactatiformans	95.669
Glutamate	ASV_303	0.491705	0.1245	0.651064	712	463.558	1H NMR	Anaerofustis stercorihominis	99.605
Methylamine	ASV_116	-0.491578	0.124612	0.651064	712	463.558	1H NMR	Coprococcus comes	100
Succinate	ASV_077	0.49112	0.125018	0.652265	713	465.065	1H NMR	Monoglobus pectinilyticus	91.7
Uracil	ASV_088	0.490913	0.125201	0.652307	714	465.747	1H NMR	Dialister invisus	100
Propyl alcohol	ASV_041	-0.490663	0.125422	0.652547	715	466.571	1H NMR	Clostridium perfringens	100
Uracil	ASV_411	0.48974	0.126244	0.653048	727	474.766	1H NMR	Enterococcus ureilyticus	99.606
Glycine	ASV_318	-0.489669	0.126307	0.653048	727	474.766	1H NMR	Anaeromassilibacillus senegalensis	100
Isovalerate	ASV_162	0.489217	0.126711	0.653048	727	474.766	1H NMR	Anaerotruncus colihominis	100
Isobutyrate	ASV_082	-0.489129	0.12679	0.653048	727	474.766	1H NMR	Bacteroides faecichinchillae	100
Trimethylamine	ASV_157	-0.489086	0.126828	0.653048	727	474.766	1H NMR	Schaalia turicensis	99.606
Valerate	ASV_324	-0.489071	0.126841	0.653048	727	474.766	1H NMR	[Clostridium] methoxybenzovorans	96.063
Alanine	ASV_301	-0.489015	0.126891	0.653048	727	474.766	1H NMR	Gordonibacter pamelaeae	100
Isovalerate	ASV_186	-0.488922	0.126974	0.653048	727	474.766	1H NMR	Hungatella hathewayi	100
Glucose	ASV_421	0.488585	0.127277	0.653048	727	474.766	1H NMR	Leptotrichia wadei	93.307
Propyl alcohol	ASV_194	-0.488584	0.127278	0.653048	727	474.766	1H NMR	Varibaculum cambriense	98.425
Butyrate	ASV_024	0.488337	0.127499	0.653048	727	474.766	1H NMR	Pseudescherichia vulneris	100
Glycine	ASV_031	0.488196	0.127625	0.653048	727	474.766	1H NMR	Gemmiger formicilis	100
Methanol	ASV_032	0.487329	0.128405	0.656137	728	477.668	1H NMR	Erysipelatoclostridium ramosum	100
Trimethylamine	ASV_179	0.486981	0.128719	0.65684	729	478.836	1H NMR	Merdimonas faecis	95.669
Propionate	ASV_266	0.486642	0.129026	0.657503	730	479.977	1H NMR	Papillibacter cinnamivorans	92.913
Phenylacetate	ASV_005	-0.48581	0.129779	0.658481	738	485.959	1H NMR	Blautia faecis	100
Methylamine	ASV_095	0.485593	0.129976	0.658481	738	485.959	1H NMR	Sutterella massiliensis	100
Uracil	ASV_236	-0.485446	0.13011	0.658481	738	485.959	1H NMR	Faecalicatena contorta	100
Propyl alcohol	ASV_005	0.485288	0.130253	0.658481	738	485.959	1H NMR	Blautia faecis	100
Glucose	ASV_045	-0.485129	0.130398	0.658481	738	485.959	1H NMR	Enterocloster citroniae	100
Butyrate	ASV_179	0.485044	0.130475	0.658481	738	485.959	1H NMR	Merdimonas faecis	95.669
Ethanol	ASV_157	-0.485041	0.130479	0.658481	738	485.959	1H NMR	Schaalia turicensis	99.606
Isovalerate	ASV_194	-0.48487	0.130634	0.658481	738	485.959	1H NMR	Varibaculum cambriense	98.425
Ethanol	ASV_165	0.484504	0.130968	0.659272	739	487.202	1H NMR	Emergencia timonensis	96.443
Isovalerate	ASV_011	0.484191	0.131254	0.659526	741	488.709	1H NMR	Eisenbergiella tayi	100
Propyl alcohol	ASV_265	-0.48406	0.131373	0.659526	741	488.709	1H NMR	Enterocloster clostridioformis	94.902
Propionate	ASV_283	0.483638	0.13176	0.660454	744	491.378	1H NMR	Streptococcus peroris	100
Glutamate	ASV_124	-0.483412	0.131967	0.660454	744	491.378	1H NMR	Lachnospira eligens	93.701
Glycolate	ASV_126	0.483277	0.132091	0.660454	744	491.378	1H NMR	Acutalibacter muris	97.244
Acetate	ASV_265	-0.48287	0.132464	0.661433	745	492.767	1H NMR	Enterocloster clostridioformis	94.902
Glutamate	ASV_022	0.482464	0.132838	0.66241	746	494.158	1H NMR	Clostridium tertium	100
Acetate	ASV_045	-0.482114	0.133161	0.662942	752	498.532	1H NMR	Enterocloster citroniae	100
Acetate	ASV_063	-0.481723	0.133521	0.662942	752	498.532	1H NMR	Victivallis vadensis	100
Phenylacetate	ASV_322	-0.481588	0.133646	0.662942	752	498.532	1H NMR	Fusobacterium perfoetens	98.016
Glutamate	ASV_054	0.481504	0.133724	0.662942	752	498.532	1H NMR	Blautia wexlerae	100
Glutamate	ASV_308	0.481375	0.133844	0.662942	752	498.532	1H NMR	Terrisporobacter petrolearius	99.206
Trimethylamine	ASV_024	0.481191	0.134014	0.662942	752	498.532	1H NMR	Pseudescherichia vulneris	100
Glutamate	ASV_144	-0.480178	0.134955	0.665781	757	503.996	1H NMR	Sellimonas intestinalis	100
Isovalerate	ASV_199	-0.479788	0.135318	0.665781	757	503.996	1H NMR	Blautia hydrogenotrophica	100
Uracil	ASV_004	0.479759	0.135344	0.665781	757	503.996	1H NMR	Flavonifractor plautii	100
Isobutyrate	ASV_303	-0.479678	0.13542	0.665781	757	503.996	1H NMR	Anaerofustis stercorihominis	99.605
Acetate	ASV_014	0.479611	0.135483	0.665781	757	503.996	1H NMR	Alistipes onderdonkii	100
Propionate	ASV_182	-0.479247	0.135822	0.66614	759	505.6	1H NMR	[Ruminococcus] torques	98.814
Methylamine	ASV_075	0.479149	0.135914	0.66614	759	505.6	1H NMR	Pseudoflavonifractor phocaeensis	96.457
Glycine	ASV_004	0.478745	0.136291	0.666873	765	510.158	1H NMR	Flavonifractor plautii	100
Glutamate	ASV_041	0.47851	0.136511	0.666873	765	510.158	1H NMR	Clostridium perfringens	100
Isobutyrate	ASV_060	0.478125	0.136873	0.666873	765	510.158	1H NMR	Humidesulfovibrio idahonensis	93.307
Alanine	ASV_168	-0.47794	0.137046	0.666873	765	510.158	1H NMR	Monoglobus pectinilyticus	92.549
Succinate	ASV_076	0.477939	0.137047	0.666873	765	510.158	1H NMR	Collinsella intestinalis	100
Glutamate	ASV_179	0.477841	0.137139	0.666873	765	510.158	1H NMR	Merdimonas faecis	95.669
Glucose	ASV_011	-0.476809	0.138112	0.670699	767	514.426	1H NMR	Eisenbergiella tayi	100
Methanol	ASV_207	0.476624	0.138287	0.670699	767	514.426	1H NMR	Dorea formicigenerans	98.819
Glucose	ASV_094	-0.476353	0.138542	0.671065	768	515.378	1H NMR	Anaerostipes hadrus	100
Glycolate	ASV_261	0.4761	0.138781	0.671348	769	516.267	1H NMR	[Clostridium] methoxybenzovorans	95.652
Methanol	ASV_056	-0.47576	0.139104	0.671367	771	517.624	1H NMR	Dialister propionicifaciens	99.603
Isobutyrate	ASV_031	-0.475715	0.139146	0.671367	771	517.624	1H NMR	Gemmiger formicilis	100
Ethanol	ASV_269	0.47463	0.140178	0.671829	782	525.371	1H NMR	Sellimonas intestinalis	99.605
Butyrate	ASV_322	0.474476	0.140324	0.671829	782	525.371	1H NMR	Fusobacterium perfoetens	98.016
Glycine	ASV_160	-0.474446	0.140353	0.671829	782	525.371	1H NMR	Bacteroides fragilis	100
Alanine	ASV_078	0.474238	0.140552	0.671829	782	525.371	1H NMR	Ruthenibacterium lactatiformans	95.669
Propyl alcohol	ASV_022	-0.474235	0.140555	0.671829	782	525.371	1H NMR	Clostridium tertium	100
Glutamate	ASV_109	0.474217	0.140572	0.671829	782	525.371	1H NMR	Oscillibacter valericigenes	94.094
Acetate	ASV_057	-0.474032	0.140749	0.671829	782	525.371	1H NMR	Intestinimonas butyriciproducens	100
Glutamate	ASV_025	-0.474002	0.140778	0.671829	782	525.371	1H NMR	Intestinibacter bartlettii	100
Valerate	ASV_384	-0.473867	0.140907	0.671829	782	525.371	1H NMR	Clostridium saudiense	99.605
Methylamine	ASV_243	0.473689	0.141077	0.671829	782	525.371	1H NMR	Haemophilus parainfluenzae	100
Methylamine	ASV_035	0.47353	0.141229	0.671829	782	525.371	1H NMR	Klebsiella grimontii	100
Trimethylamine	ASV_276	0.472951	0.141783	0.673607	783	527.434	1H NMR	Phocaeicola coprocola	95.652
Isovalerate	ASV_022	-0.472256	0.142451	0.67499	801	540.667	1H NMR	Clostridium tertium	100
Glycolate	ASV_243	0.472001	0.142697	0.67499	801	540.667	1H NMR	Haemophilus parainfluenzae	100
Valerate	ASV_060	0.471448	0.143231	0.67499	801	540.667	1H NMR	Humidesulfovibrio idahonensis	93.307
Propionate	ASV_136	-0.471062	0.143604	0.67499	801	540.667	1H NMR	Lacrimispora sphenoides	96.443
Methylamine	ASV_160	-0.471033	0.143632	0.67499	801	540.667	1H NMR	Bacteroides fragilis	100
Valerate	ASV_146	-0.470606	0.144045	0.67499	801	540.667	1H NMR	Ruthenibacterium lactatiformans	100
Methylamine	ASV_001	0.470295	0.144347	0.67499	801	540.667	1H NMR	Akkermansia muciniphila	100
Isobutyrate	ASV_093	-0.470224	0.144416	0.67499	801	540.667	1H NMR	Prevotella copri	100
Ethanol	ASV_082	-0.470119	0.144518	0.67499	801	540.667	1H NMR	Bacteroides faecichinchillae	100
Phenylacetate	ASV_138	0.469953	0.14468	0.67499	801	540.667	1H NMR	Ihubacter massiliensis	94.862
Isovalerate	ASV_069	0.469893	0.144738	0.67499	801	540.667	1H NMR	Eggerthella lenta	100
Succinate	ASV_021	-0.469823	0.144806	0.67499	801	540.667	1H NMR	Alistipes finegoldii	100
Valerate	ASV_069	0.469765	0.144862	0.67499	801	540.667	1H NMR	Eggerthella lenta	100
Glutamate	ASV_253	-0.469534	0.145087	0.67499	801	540.667	1H NMR	Oscillibacter ruminantium	94.488
Acetate	ASV_156	-0.469506	0.145114	0.67499	801	540.667	1H NMR	Terrisporobacter petrolearius	99.605
Phenylacetate	ASV_079	-0.469353	0.145263	0.67499	801	540.667	1H NMR	Paeniclostridium sordellii	100
Ethanol	ASV_056	0.469276	0.145338	0.67499	801	540.667	1H NMR	Dialister propionicifaciens	99.603
Trimethylamine	ASV_430	0.469274	0.145341	0.67499	801	540.667	1H NMR	Mediterraneibacter glycyrrhizinilyticus	99.605
Glycolate	ASV_034	0.467641	0.146937	0.681555	802	546.607	1H NMR	Faecalibacterium prausnitzii	99.605
Glucose	ASV_025	-0.467422	0.147152	0.681702	803	547.407	1H NMR	Intestinibacter bartlettii	100
Butyrate	ASV_421	0.467011	0.147557	0.681851	806	549.572	1H NMR	Leptotrichia wadei	93.307
Phenylacetate	ASV_110	-0.466895	0.147671	0.681851	806	549.572	1H NMR	Oscillibacter ruminantium	92.913
Propionate	ASV_164	0.466831	0.147734	0.681851	806	549.572	1H NMR	Enterocloster clostridioformis	95.312
Glycine	ASV_400	0.466216	0.148341	0.6838	807	551.827	1H NMR	Fusobacterium periodonticum	99.603
Succinate	ASV_035	0.465342	0.149206	0.686089	810	555.732	1H NMR	Klebsiella grimontii	100
Isobutyrate	ASV_381	0.4653	0.149247	0.686089	810	555.732	1H NMR	Lacrimispora saccharolytica	96.838
Valerate	ASV_144	-0.465155	0.14939	0.686089	810	555.732	1H NMR	Sellimonas intestinalis	100
Methanol	ASV_352	0.464355	0.150186	0.687696	830	570.788	1H NMR	Prevotella melaninogenica	100
Ethanol	ASV_383	-0.463817	0.150721	0.687696	830	570.788	1H NMR	Anaerotignum aminivorans	94.466
Butyrate	ASV_013	0.463619	0.150919	0.687696	830	570.788	1H NMR	Enterocloster clostridioformis	100
Isovalerate	ASV_239	0.463565	0.150973	0.687696	830	570.788	1H NMR	Lacrimispora sphenoides	95.652
Acetate	ASV_010	-0.462795	0.151743	0.687696	830	570.788	1H NMR	Phocaeicola vulgatus	100
Phenylacetate	ASV_010	0.462388	0.152151	0.687696	830	570.788	1H NMR	Phocaeicola vulgatus	100
Glutamate	ASV_029	-0.462145	0.152394	0.687696	830	570.788	1H NMR	Sutterella wadsworthensis	100
Glycine	ASV_047	0.462057	0.152483	0.687696	830	570.788	1H NMR	Clostridium paraputrificum	100
Glycine	ASV_346	0.462012	0.152528	0.687696	830	570.788	1H NMR	Fusobacterium equinum	100
Glycine	ASV_030	0.461848	0.152692	0.687696	830	570.788	1H NMR	Bifidobacterium longum	100
Glutamate	ASV_012	0.461848	0.152693	0.687696	830	570.788	1H NMR	Blautia producta	100
Glycolate	ASV_075	-0.461721	0.152821	0.687696	830	570.788	1H NMR	Pseudoflavonifractor phocaeensis	96.457
Propionate	ASV_041	-0.461695	0.152847	0.687696	830	570.788	1H NMR	Clostridium perfringens	100
Isovalerate	ASV_196	0.46164	0.152902	0.687696	830	570.788	1H NMR	Coprococcus comes	99.605
Valerate	ASV_404	0.461566	0.152977	0.687696	830	570.788	1H NMR	Alloprevotella rava	88.933
Succinate	ASV_170	0.461556	0.152986	0.687696	830	570.788	1H NMR	Prevotella copri	98.819
Isovalerate	ASV_028	-0.461225	0.15332	0.687696	830	570.788	1H NMR	Enterococcus dispar	100
Valerate	ASV_196	0.461196	0.15335	0.687696	830	570.788	1H NMR	Coprococcus comes	99.605
Methanol	ASV_026	-0.461186	0.15336	0.687696	830	570.788	1H NMR	Bacteroides caccae	100
Glycolate	ASV_163	0.461109	0.153438	0.687696	830	570.788	1H NMR	Tyzzerella nexilis	99.213
Uracil	ASV_111	0.460687	0.153863	0.688774	831	572.371	1H NMR	Collinsella aerofaciens	100
Isobutyrate	ASV_134	0.460266	0.154289	0.689539	839	578.523	1H NMR	Merdimonas faecis	100
Ethanol	ASV_390	-0.460131	0.154425	0.689539	839	578.523	1H NMR	Merdimonas faecis	98.814
Glycine	ASV_125	0.459867	0.154693	0.689539	839	578.523	1H NMR	Eubacterium callanderi	100
Propionate	ASV_009	0.459776	0.154785	0.689539	839	578.523	1H NMR	Bacteroides ovatus	100
Ethanol	ASV_022	-0.459576	0.154988	0.689539	839	578.523	1H NMR	Clostridium tertium	100
Ethanol	ASV_294	0.459369	0.155198	0.689539	839	578.523	1H NMR	Pseudoflavonifractor capillosus	99.213
Glycine	ASV_213	0.459113	0.155458	0.689539	839	578.523	1H NMR	[Ruminococcus] gnavus	100
Acetate	ASV_025	-0.459055	0.155517	0.689539	839	578.523	1H NMR	Intestinibacter bartlettii	100
Methanol	ASV_057	-0.458664	0.155915	0.69004	857	591.364	1H NMR	Intestinimonas butyriciproducens	100
Uracil	ASV_090	0.458352	0.156233	0.69004	857	591.364	1H NMR	Enterocloster aldenensis	99.606
Phenylacetate	ASV_251	-0.457673	0.156926	0.69004	857	591.364	1H NMR	Lacrimispora algidixylanolytica	96.85
Glucose	ASV_032	0.45763	0.156971	0.69004	857	591.364	1H NMR	Erysipelatoclostridium ramosum	100
Propyl alcohol	ASV_047	-0.457423	0.157182	0.69004	857	591.364	1H NMR	Clostridium paraputrificum	100
Valerate	ASV_054	-0.457224	0.157386	0.69004	857	591.364	1H NMR	Blautia wexlerae	100
Methanol	ASV_127	0.456868	0.157752	0.69004	857	591.364	1H NMR	Oscillibacter ruminantium	95.276
Glycine	ASV_303	0.456859	0.157761	0.69004	857	591.364	1H NMR	Anaerofustis stercorihominis	99.605
Phenylacetate	ASV_198	-0.45665	0.157976	0.69004	857	591.364	1H NMR	Blautia argi	97.244
Isobutyrate	ASV_020	-0.456391	0.158241	0.69004	857	591.364	1H NMR	Bifidobacterium gallicum	100
Glucose	ASV_044	-0.456199	0.158438	0.69004	857	591.364	1H NMR	Bacteroides salyersiae	100
Glycine	ASV_361	-0.456143	0.158496	0.69004	857	591.364	1H NMR	Pseudoflavonifractor phocaeensis	96.443
Acetate	ASV_444	0.456061	0.15858	0.69004	857	591.364	1H NMR	Faecalicatena fissicatena	99.605
Propionate	ASV_025	0.455943	0.158702	0.69004	857	591.364	1H NMR	Intestinibacter bartlettii	100
Alanine	ASV_197	0.455832	0.158817	0.69004	857	591.364	1H NMR	Hungatella effluvii	97.233
Alanine	ASV_034	-0.455801	0.158848	0.69004	857	591.364	1H NMR	Faecalibacterium prausnitzii	99.605
Glycolate	ASV_041	0.455754	0.158897	0.69004	857	591.364	1H NMR	Clostridium perfringens	100
Glucose	ASV_156	-0.455684	0.158969	0.69004	857	591.364	1H NMR	Terrisporobacter petrolearius	99.605
Butyrate	ASV_250	-0.455306	0.159359	0.690929	858	592.817	1H NMR	Anaerostipes caccae	100
Glutamate	ASV_243	0.455125	0.159546	0.690932	859	593.51	1H NMR	Haemophilus parainfluenzae	100
Uracil	ASV_301	0.454528	0.160163	0.691944	864	597.84	1H NMR	Gordonibacter pamelaeae	100
Glycolate	ASV_095	0.454487	0.160206	0.691944	864	597.84	1H NMR	Sutterella massiliensis	100
Alanine	ASV_057	-0.45414	0.160565	0.691944	864	597.84	1H NMR	Intestinimonas butyriciproducens	100
Methanol	ASV_332	0.454102	0.160605	0.691944	864	597.84	1H NMR	Fusobacterium mortiferum	96.032
Isobutyrate	ASV_030	-0.454001	0.16071	0.691944	864	597.84	1H NMR	Bifidobacterium longum	100
Glycolate	ASV_244	0.453469	0.161263	0.692627	867	600.508	1H NMR	Peptacetobacter hiranonis	100
Succinate	ASV_228	-0.453462	0.16127	0.692627	867	600.508	1H NMR	Enterocloster asparagiformis	96.838
Trimethylamine	ASV_094	-0.453311	0.161427	0.692627	867	600.508	1H NMR	Anaerostipes hadrus	100
Trimethylamine	ASV_244	0.452997	0.161754	0.693232	868	601.725	1H NMR	Peptacetobacter hiranonis	100
Glucose	ASV_215	-0.452444	0.162331	0.694181	870	603.937	1H NMR	Hespellia porcina	95.257
Uracil	ASV_421	-0.452427	0.162349	0.694181	870	603.937	1H NMR	Leptotrichia wadei	93.307
Succinate	ASV_326	0.452108	0.162682	0.694809	871	605.179	1H NMR	Prevotellamassilia timonensis	96.838
Methylamine	ASV_219	-0.451287	0.163542	0.697679	872	608.376	1H NMR	Dialister propionicifaciens	93.307
Phenylacetate	ASV_444	-0.451048	0.163793	0.69795	873	609.31	1H NMR	Faecalicatena fissicatena	99.605
Valerate	ASV_253	0.450868	0.163983	0.697958	874	610.015	1H NMR	Oscillibacter ruminantium	94.488
Isovalerate	ASV_404	0.450482	0.164388	0.698376	876	611.777	1H NMR	Alloprevotella rava	88.933
Phenylacetate	ASV_266	0.450417	0.164456	0.698376	876	611.777	1H NMR	Papillibacter cinnamivorans	92.913
Glutamate	ASV_100	0.45001	0.164886	0.699401	877	613.375	1H NMR	Streptococcus thermophilus	100
Trimethylamine	ASV_243	0.449515	0.165408	0.700818	878	615.318	1H NMR	Haemophilus parainfluenzae	100
Methylamine	ASV_094	-0.449219	0.165721	0.701097	882	618.368	1H NMR	Anaerostipes hadrus	100
Ethanol	ASV_088	0.448973	0.165981	0.701097	882	618.368	1H NMR	Dialister invisus	100
Valerate	ASV_029	-0.448871	0.166089	0.701097	882	618.368	1H NMR	Sutterella wadsworthensis	100
Alanine	ASV_060	-0.44874	0.166228	0.701097	882	618.368	1H NMR	Humidesulfovibrio idahonensis	93.307
Propionate	ASV_111	0.448134	0.166871	0.701463	888	622.899	1H NMR	Collinsella aerofaciens	100
Trimethylamine	ASV_116	-0.448097	0.16691	0.701463	888	622.899	1H NMR	Coprococcus comes	100
Valerate	ASV_180	-0.447885	0.167136	0.701463	888	622.899	1H NMR	[Clostridium] saccharogumia	100
Succinate	ASV_029	-0.447773	0.167255	0.701463	888	622.899	1H NMR	Sutterella wadsworthensis	100
Methanol	ASV_265	-0.447645	0.167391	0.701463	888	622.899	1H NMR	Enterocloster clostridioformis	94.902
Glycolate	ASV_022	0.447593	0.167446	0.701463	888	622.899	1H NMR	Clostridium tertium	100
Methylamine	ASV_005	0.447117	0.167953	0.702797	889	624.786	1H NMR	Blautia faecis	100
Uracil	ASV_031	0.44608	0.169062	0.706641	890	628.911	1H NMR	Gemmiger formicilis	100
Trimethylamine	ASV_015	0.444849	0.170384	0.710137	894	634.863	1H NMR	Blautia marasmi	100
Isobutyrate	ASV_136	-0.444738	0.170503	0.710137	894	634.863	1H NMR	Lacrimispora sphenoides	96.443
Propyl alcohol	ASV_294	0.444638	0.170611	0.710137	894	634.863	1H NMR	Pseudoflavonifractor capillosus	99.213
Methylamine	ASV_078	0.44459	0.170662	0.710137	894	634.863	1H NMR	Ruthenibacterium lactatiformans	95.669
Glutamate	ASV_013	-0.444111	0.171178	0.710894	924	656.866	1H NMR	Enterocloster clostridioformis	100
Trimethylamine	ASV_444	0.443689	0.171634	0.710894	924	656.866	1H NMR	Faecalicatena fissicatena	99.605
Butyrate	ASV_265	-0.443534	0.171802	0.710894	924	656.866	1H NMR	Enterocloster clostridioformis	94.902
Glucose	ASV_075	0.443226	0.172136	0.710894	924	656.866	1H NMR	Pseudoflavonifractor phocaeensis	96.457
Glutamate	ASV_020	0.443195	0.172169	0.710894	924	656.866	1H NMR	Bifidobacterium gallicum	100
Ethanol	ASV_175	0.442741	0.172661	0.710894	924	656.866	1H NMR	Flintibacter butyricus	98.024
Alanine	ASV_032	0.44269	0.172717	0.710894	924	656.866	1H NMR	Erysipelatoclostridium ramosum	100
Methanol	ASV_247	0.442606	0.172807	0.710894	924	656.866	1H NMR	Oscillibacter ruminantium	93.676
Propyl alcohol	ASV_232	0.442431	0.172998	0.710894	924	656.866	1H NMR	Fusobacterium mortiferum	99.206
Trimethylamine	ASV_057	-0.44243	0.172999	0.710894	924	656.866	1H NMR	Intestinimonas butyriciproducens	100
Glutamate	ASV_090	-0.442402	0.17303	0.710894	924	656.866	1H NMR	Enterocloster aldenensis	99.606
Trimethylamine	ASV_421	0.441751	0.173737	0.710894	924	656.866	1H NMR	Leptotrichia wadei	93.307
Glycolate	ASV_353	0.44156	0.173945	0.710894	924	656.866	1H NMR	Megamonas funiformis	100
Valerate	ASV_383	-0.441497	0.174014	0.710894	924	656.866	1H NMR	Anaerotignum aminivorans	94.466
Alanine	ASV_127	0.44145	0.174066	0.710894	924	656.866	1H NMR	Oscillibacter ruminantium	95.276
Phenylacetate	ASV_215	0.441261	0.174272	0.710894	924	656.866	1H NMR	Hespellia porcina	95.257
Propyl alcohol	ASV_160	-0.441192	0.174346	0.710894	924	656.866	1H NMR	Bacteroides fragilis	100
Ethanol	ASV_404	0.440998	0.174559	0.710894	924	656.866	1H NMR	Alloprevotella rava	88.933
Propionate	ASV_001	0.440992	0.174565	0.710894	924	656.866	1H NMR	Akkermansia muciniphila	100
Ethanol	ASV_155	-0.440142	0.175495	0.710894	924	656.866	1H NMR	Sutterella massiliensis	99.606
Acetate	ASV_228	-0.43992	0.175738	0.710894	924	656.866	1H NMR	Enterocloster asparagiformis	96.838
Isobutyrate	ASV_069	0.43988	0.175782	0.710894	924	656.866	1H NMR	Eggerthella lenta	100
Acetate	ASV_247	0.439809	0.17586	0.710894	924	656.866	1H NMR	Oscillibacter ruminantium	93.676
Glucose	ASV_390	0.439549	0.176146	0.710894	924	656.866	1H NMR	Merdimonas faecis	98.814
Propyl alcohol	ASV_109	0.439385	0.176326	0.710894	924	656.866	1H NMR	Oscillibacter valericigenes	94.094
Uracil	ASV_024	0.439377	0.176335	0.710894	924	656.866	1H NMR	Pseudescherichia vulneris	100
Glutamate	ASV_170	0.439351	0.176363	0.710894	924	656.866	1H NMR	Prevotella copri	98.819
Methylamine	ASV_191	-0.439317	0.1764	0.710894	924	656.866	1H NMR	Lacrimispora saccharolytica	96.443
Trimethylamine	ASV_095	0.439194	0.176535	0.710894	924	656.866	1H NMR	Sutterella massiliensis	100
Isovalerate	ASV_317	0.439156	0.176577	0.710894	924	656.866	1H NMR	[Clostridium] methoxybenzovorans	97.233
Propyl alcohol	ASV_276	0.438599	0.177191	0.712022	928	660.756	1H NMR	Phocaeicola coprocola	95.652
Butyrate	ASV_075	0.438551	0.177244	0.712022	928	660.756	1H NMR	Pseudoflavonifractor phocaeensis	96.457
Valerate	ASV_178	-0.438291	0.17753	0.712022	928	660.756	1H NMR	Oscillibacter ruminantium	97.638
Acetate	ASV_094	-0.438207	0.177623	0.712022	928	660.756	1H NMR	Anaerostipes hadrus	100
Isobutyrate	ASV_011	0.437949	0.177908	0.712397	929	661.817	1H NMR	Eisenbergiella tayi	100
Uracil	ASV_079	-0.437601	0.178293	0.713171	930	663.249	1H NMR	Paeniclostridium sordellii	100
Phenylacetate	ASV_111	0.4368	0.17918	0.715328	938	670.978	1H NMR	Collinsella aerofaciens	100
Methanol	ASV_054	0.436351	0.179679	0.715328	938	670.978	1H NMR	Blautia wexlerae	100
Glutamate	ASV_266	-0.436323	0.17971	0.715328	938	670.978	1H NMR	Papillibacter cinnamivorans	92.913
Methanol	ASV_244	0.436265	0.179774	0.715328	938	670.978	1H NMR	Peptacetobacter hiranonis	100
Glutamate	ASV_155	0.435956	0.180118	0.715328	938	670.978	1H NMR	Sutterella massiliensis	99.606
Acetate	ASV_182	-0.435882	0.180201	0.715328	938	670.978	1H NMR	[Ruminococcus] torques	98.814
Methylamine	ASV_276	0.435875	0.180208	0.715328	938	670.978	1H NMR	Phocaeicola coprocola	95.652
Succinate	ASV_065	-0.43573	0.18037	0.715328	938	670.978	1H NMR	Hungatella xylanolytica	98.031
Glucose	ASV_144	-0.435194	0.180968	0.716783	942	675.21	1H NMR	Sellimonas intestinalis	100
Glycolate	ASV_227	0.434877	0.181322	0.716783	942	675.21	1H NMR	Lachnoclostridium pacaense	94.882
Formate	ASV_250	0.434812	0.181394	0.716783	942	675.21	1H NMR	Anaerostipes caccae	100
Propyl alcohol	ASV_116	-0.434711	0.181508	0.716783	942	675.21	1H NMR	Coprococcus comes	100
Ethanol	ASV_431	-0.433986	0.18232	0.718034	948	680.696	1H NMR	Neisseria subflava	100
Butyrate	ASV_201	-0.433971	0.182336	0.718034	948	680.696	1H NMR	Porphyromonas somerae	100
Propionate	ASV_062	0.433747	0.182588	0.718034	948	680.696	1H NMR	Faecalibacterium prausnitzii	98.819
Succinate	ASV_090	-0.433574	0.182782	0.718034	948	680.696	1H NMR	Enterocloster aldenensis	99.606
Methanol	ASV_075	0.433556	0.182803	0.718034	948	680.696	1H NMR	Pseudoflavonifractor phocaeensis	96.457
Ethanol	ASV_253	0.433395	0.182983	0.718034	948	680.696	1H NMR	Oscillibacter ruminantium	94.488
Glycolate	ASV_134	0.432704	0.183762	0.72033	949	683.593	1H NMR	Merdimonas faecis	100
Uracil	ASV_044	-0.432075	0.18447	0.720488	979	705.358	1H NMR	Bacteroides salyersiae	100
Acetate	ASV_251	0.431646	0.184956	0.720488	979	705.358	1H NMR	Lacrimispora algidixylanolytica	96.85
Glycolate	ASV_045	-0.431582	0.185028	0.720488	979	705.358	1H NMR	Enterocloster citroniae	100
Uracil	ASV_353	0.431278	0.185373	0.720488	979	705.358	1H NMR	Megamonas funiformis	100
Valerate	ASV_400	-0.431057	0.185623	0.720488	979	705.358	1H NMR	Fusobacterium periodonticum	99.603
Succinate	ASV_318	-0.430877	0.185827	0.720488	979	705.358	1H NMR	Anaeromassilibacillus senegalensis	100
Phenylacetate	ASV_276	-0.430734	0.185989	0.720488	979	705.358	1H NMR	Phocaeicola coprocola	95.652
Uracil	ASV_157	-0.430725	0.185999	0.720488	979	705.358	1H NMR	Schaalia turicensis	99.606
Acetate	ASV_294	0.430662	0.186071	0.720488	979	705.358	1H NMR	Pseudoflavonifractor capillosus	99.213
Alanine	ASV_483	-0.430648	0.186087	0.720488	979	705.358	1H NMR	Parabacteroides distasonis	94.071
Glucose	ASV_199	0.430623	0.186115	0.720488	979	705.358	1H NMR	Blautia hydrogenotrophica	100
Uracil	ASV_160	-0.429838	0.187008	0.720488	979	705.358	1H NMR	Bacteroides fragilis	100
Ethanol	ASV_255	-0.429785	0.187068	0.720488	979	705.358	1H NMR	Christensenella minuta	92.885
Succinate	ASV_063	-0.429759	0.187098	0.720488	979	705.358	1H NMR	Victivallis vadensis	100
Methanol	ASV_324	-0.42972	0.187143	0.720488	979	705.358	1H NMR	[Clostridium] methoxybenzovorans	96.063
Isovalerate	ASV_115	0.429054	0.187903	0.720488	979	705.358	1H NMR	Acetivibrio thermocellus	92.913
Methanol	ASV_219	-0.428954	0.188016	0.720488	979	705.358	1H NMR	Dialister propionicifaciens	93.307
Methanol	ASV_063	-0.428877	0.188105	0.720488	979	705.358	1H NMR	Victivallis vadensis	100
Propionate	ASV_056	0.4286	0.188422	0.720488	979	705.358	1H NMR	Dialister propionicifaciens	99.603
Butyrate	ASV_033	0.428569	0.188457	0.720488	979	705.358	1H NMR	[Clostridium] scindens	100
Methylamine	ASV_045	-0.428245	0.188828	0.720488	979	705.358	1H NMR	Enterocloster citroniae	100
Methanol	ASV_044	-0.428233	0.188842	0.720488	979	705.358	1H NMR	Bacteroides salyersiae	100
Methanol	ASV_088	-0.428004	0.189104	0.720488	979	705.358	1H NMR	Dialister invisus	100
Propyl alcohol	ASV_124	-0.427994	0.189116	0.720488	979	705.358	1H NMR	Lachnospira eligens	93.701
Valerate	ASV_132	-0.427974	0.189138	0.720488	979	705.358	1H NMR	[Ruminococcus] torques	99.213
Propyl alcohol	ASV_020	0.427955	0.189161	0.720488	979	705.358	1H NMR	Bifidobacterium gallicum	100
Glucose	ASV_077	0.42794	0.189177	0.720488	979	705.358	1H NMR	Monoglobus pectinilyticus	91.7
Uracil	ASV_047	-0.427719	0.189431	0.720488	979	705.358	1H NMR	Clostridium paraputrificum	100
Isovalerate	ASV_065	0.427683	0.189472	0.720488	979	705.358	1H NMR	Hungatella xylanolytica	98.031
Isovalerate	ASV_031	-0.427561	0.189612	0.720488	979	705.358	1H NMR	Gemmiger formicilis	100
Methanol	ASV_001	0.427374	0.189827	0.720569	980	706.157	1H NMR	Akkermansia muciniphila	100
Succinate	ASV_093	0.427184	0.190045	0.720606	982	707.635	1H NMR	Prevotella copri	100
Glucose	ASV_124	-0.427029	0.190225	0.720606	982	707.635	1H NMR	Lachnospira eligens	93.701
Glucose	ASV_139	-0.426583	0.190738	0.721169	984	709.63	1H NMR	[Clostridium] methoxybenzovorans	97.244
Methanol	ASV_317	0.426563	0.190761	0.721169	984	709.63	1H NMR	[Clostridium] methoxybenzovorans	97.233
Glucose	ASV_160	-0.426093	0.191303	0.722483	985	711.646	1H NMR	Bacteroides fragilis	100
Succinate	ASV_239	-0.425324	0.192192	0.725107	986	714.955	1H NMR	Lacrimispora sphenoides	95.652
Acetate	ASV_032	0.424754	0.192853	0.726154	991	719.619	1H NMR	Erysipelatoclostridium ramosum	100
Glucose	ASV_062	0.424653	0.19297	0.726154	991	719.619	1H NMR	Faecalibacterium prausnitzii	98.819
Ethanol	ASV_324	-0.424475	0.193177	0.726154	991	719.619	1H NMR	[Clostridium] methoxybenzovorans	96.063
Isobutyrate	ASV_138	0.424251	0.193438	0.726154	991	719.619	1H NMR	Ihubacter massiliensis	94.862
Uracil	ASV_075	0.424244	0.193446	0.726154	991	719.619	1H NMR	Pseudoflavonifractor phocaeensis	96.457
Glucose	ASV_173	-0.423545	0.194259	0.726264	1010	733.527	1H NMR	Lachnospira eligens	99.605
Ethanol	ASV_027	0.423482	0.194332	0.726264	1010	733.527	1H NMR	Parabacteroides merdae	100
Acetate	ASV_239	-0.42342	0.194405	0.726264	1010	733.527	1H NMR	Lacrimispora sphenoides	95.652
Propyl alcohol	ASV_191	-0.423166	0.194702	0.726264	1010	733.527	1H NMR	Lacrimispora saccharolytica	96.443
Isobutyrate	ASV_186	-0.423099	0.194779	0.726264	1010	733.527	1H NMR	Hungatella hathewayi	100
Succinate	ASV_060	-0.422848	0.195072	0.726264	1010	733.527	1H NMR	Humidesulfovibrio idahonensis	93.307
Glutamate	ASV_444	0.42248	0.195502	0.726264	1010	733.527	1H NMR	Faecalicatena fissicatena	99.605
Succinate	ASV_431	0.422445	0.195544	0.726264	1010	733.527	1H NMR	Neisseria subflava	100
Ethanol	ASV_196	0.422365	0.195637	0.726264	1010	733.527	1H NMR	Coprococcus comes	99.605
Acetate	ASV_244	0.422357	0.195647	0.726264	1010	733.527	1H NMR	Peptacetobacter hiranonis	100
Butyrate	ASV_041	-0.422071	0.195981	0.726264	1010	733.527	1H NMR	Clostridium perfringens	100
Butyrate	ASV_170	0.42193	0.196147	0.726264	1010	733.527	1H NMR	Prevotella copri	98.819
Methylamine	ASV_155	0.421882	0.196203	0.726264	1010	733.527	1H NMR	Sutterella massiliensis	99.606
Uracil	ASV_468	0.421704	0.196412	0.726264	1010	733.527	1H NMR	Prevotella melaninogenica	99.209
Glutamate	ASV_337	0.421644	0.196482	0.726264	1010	733.527	1H NMR	Fusobacterium periodonticum	100
Propionate	ASV_196	0.421539	0.196605	0.726264	1010	733.527	1H NMR	Coprococcus comes	99.605
Propionate	ASV_201	-0.421135	0.19708	0.726264	1010	733.527	1H NMR	Porphyromonas somerae	100
Alanine	ASV_084	-0.421074	0.197152	0.726264	1010	733.527	1H NMR	[Clostridium] innocuum	100
Alanine	ASV_175	0.421046	0.197185	0.726264	1010	733.527	1H NMR	Flintibacter butyricus	98.024
Valerate	ASV_309	0.420318	0.198042	0.727503	1021	742.781	1H NMR	Veillonella dispar	100
Trimethylamine	ASV_247	0.420198	0.198184	0.727503	1021	742.781	1H NMR	Oscillibacter ruminantium	93.676
Methanol	ASV_024	0.419755	0.198707	0.727503	1021	742.781	1H NMR	Pseudescherichia vulneris	100
Succinate	ASV_004	0.41968	0.198795	0.727503	1021	742.781	1H NMR	Flavonifractor plautii	100
Isobutyrate	ASV_411	0.41959	0.198902	0.727503	1021	742.781	1H NMR	Enterococcus ureilyticus	99.606
Methanol	ASV_010	-0.419585	0.198908	0.727503	1021	742.781	1H NMR	Phocaeicola vulgatus	100
Propionate	ASV_155	-0.41958	0.198913	0.727503	1021	742.781	1H NMR	Sutterella massiliensis	99.606
Trimethylamine	ASV_219	-0.419249	0.199305	0.727503	1021	742.781	1H NMR	Dialister propionicifaciens	93.307
Butyrate	ASV_227	-0.419098	0.199484	0.727503	1021	742.781	1H NMR	Lachnoclostridium pacaense	94.882
Uracil	ASV_390	-0.419038	0.199555	0.727503	1021	742.781	1H NMR	Merdimonas faecis	98.814
Acetate	ASV_015	0.418939	0.199672	0.727503	1021	742.781	1H NMR	Blautia marasmi	100
Propionate	ASV_022	-0.418508	0.200183	0.728321	1025	746.529	1H NMR	Clostridium tertium	100
Glycolate	ASV_035	-0.418199	0.200549	0.728321	1025	746.529	1H NMR	Klebsiella grimontii	100
Alanine	ASV_250	-0.418156	0.200601	0.728321	1025	746.529	1H NMR	Anaerostipes caccae	100
Glutamate	ASV_301	-0.41809	0.20068	0.728321	1025	746.529	1H NMR	Gordonibacter pamelaeae	100
Isovalerate	ASV_100	-0.417863	0.200949	0.728589	1026	747.532	1H NMR	Streptococcus thermophilus	100
Butyrate	ASV_084	-0.417416	0.201481	0.728616	1029	749.746	1H NMR	[Clostridium] innocuum	100
Glucose	ASV_035	0.417376	0.201529	0.728616	1029	749.746	1H NMR	Klebsiella grimontii	100
Methylamine	ASV_088	-0.417363	0.201545	0.728616	1029	749.746	1H NMR	Dialister invisus	100
Methylamine	ASV_025	-0.416345	0.202759	0.73133	1032	754.732	1H NMR	Intestinibacter bartlettii	100
Butyrate	ASV_163	-0.416262	0.202859	0.73133	1032	754.732	1H NMR	Tyzzerella nexilis	99.213
Glycolate	ASV_152	-0.41624	0.202885	0.73133	1032	754.732	1H NMR	Enterocloster asparagiformis	100
Glutamate	ASV_018	0.415507	0.203763	0.731474	1043	762.928	1H NMR	Parabacteroides distasonis	99.213
Propionate	ASV_350	-0.415496	0.203776	0.731474	1043	762.928	1H NMR	Rothia mucilaginosa	99.608
Propionate	ASV_110	0.41542	0.203867	0.731474	1043	762.928	1H NMR	Oscillibacter ruminantium	92.913
Methanol	ASV_182	-0.415249	0.204073	0.731474	1043	762.928	1H NMR	[Ruminococcus] torques	98.814
Uracil	ASV_035	0.415004	0.204367	0.731474	1043	762.928	1H NMR	Klebsiella grimontii	100
Methylamine	ASV_175	0.414982	0.204393	0.731474	1043	762.928	1H NMR	Flintibacter butyricus	98.024
Butyrate	ASV_245	0.414832	0.204573	0.731474	1043	762.928	1H NMR	Blautia schinkii	97.244
Uracil	ASV_070	-0.414631	0.204815	0.731474	1043	762.928	1H NMR	Bacteroides koreensis	100
Propionate	ASV_430	0.414617	0.204832	0.731474	1043	762.928	1H NMR	Mediterraneibacter glycyrrhizinilyticus	99.605
Propyl alcohol	ASV_030	0.414476	0.205002	0.731474	1043	762.928	1H NMR	Bifidobacterium longum	100
Valerate	ASV_317	0.414404	0.205088	0.731474	1043	762.928	1H NMR	[Clostridium] methoxybenzovorans	97.233
Trimethylamine	ASV_332	0.414127	0.205423	0.731565	1051	768.875	1H NMR	Fusobacterium mortiferum	96.032
Propyl alcohol	ASV_017	0.413739	0.20589	0.731565	1051	768.875	1H NMR	Streptococcus rubneri	100
Glutamate	ASV_261	0.41364	0.20601	0.731565	1051	768.875	1H NMR	[Clostridium] methoxybenzovorans	95.652
Phenylacetate	ASV_239	0.413427	0.206267	0.731565	1051	768.875	1H NMR	Lacrimispora sphenoides	95.652
Isobutyrate	ASV_153	-0.413363	0.206344	0.731565	1051	768.875	1H NMR	Mediterraneibacter glycyrrhizinilyticus	100
Ethanol	ASV_201	-0.413197	0.206545	0.731565	1051	768.875	1H NMR	Porphyromonas somerae	100
Formate	ASV_160	0.413144	0.206609	0.731565	1051	768.875	1H NMR	Bacteroides fragilis	100
Isovalerate	ASV_153	-0.41308	0.206687	0.731565	1051	768.875	1H NMR	Mediterraneibacter glycyrrhizinilyticus	100
Methanol	ASV_344	0.412669	0.207184	0.732628	1052	770.724	1H NMR	Sporobacter termitidis	93.701
Glycine	ASV_390	0.411858	0.208167	0.734724	1054	774.399	1H NMR	Merdimonas faecis	98.814
Glutamate	ASV_091	0.411855	0.208172	0.734724	1054	774.399	1H NMR	Bifidobacterium merycicum	100
Methylamine	ASV_244	0.411349	0.208786	0.735342	1057	777.257	1H NMR	Peptacetobacter hiranonis	100
Propyl alcohol	ASV_127	0.411347	0.208789	0.735342	1057	777.257	1H NMR	Oscillibacter ruminantium	95.276
Methanol	ASV_095	0.411223	0.20894	0.735342	1057	777.257	1H NMR	Sutterella massiliensis	100
Alanine	ASV_015	0.410499	0.209822	0.736706	1060	780.908	1H NMR	Blautia marasmi	100
Ethanol	ASV_066	0.410453	0.209878	0.736706	1060	780.908	1H NMR	Intestinimonas butyriciproducens	93.701
Acetate	ASV_332	0.410418	0.209922	0.736706	1060	780.908	1H NMR	Fusobacterium mortiferum	96.032
Propyl alcohol	ASV_057	-0.410129	0.210274	0.736901	1062	782.589	1H NMR	Intestinimonas butyriciproducens	100
Propyl alcohol	ASV_283	0.410048	0.210373	0.736901	1062	782.589	1H NMR	Streptococcus peroris	100
Methanol	ASV_082	0.409771	0.210711	0.736975	1064	784.141	1H NMR	Bacteroides faecichinchillae	100
Alanine	ASV_303	0.409707	0.210791	0.736975	1064	784.141	1H NMR	Anaerofustis stercorihominis	99.605
Glucose	ASV_197	0.409154	0.211468	0.738649	1065	786.661	1H NMR	Hungatella effluvii	97.233
Ethanol	ASV_025	0.408845	0.211847	0.73916	1068	789.423	1H NMR	Intestinibacter bartlettii	100
Succinate	ASV_049	-0.408656	0.212079	0.73916	1068	789.423	1H NMR	Christensenella hongkongensis	100
Formate	ASV_021	-0.408549	0.21221	0.73916	1068	789.423	1H NMR	Alistipes finegoldii	100
Glycine	ASV_378	-0.408367	0.212434	0.739247	1069	790.256	1H NMR	Anaerococcus vaginalis	100
Trimethylamine	ASV_045	-0.407772	0.213166	0.740077	1099	813.345	1H NMR	Enterocloster citroniae	100
Methylamine	ASV_011	-0.406744	0.214435	0.740077	1099	813.345	1H NMR	Eisenbergiella tayi	100
Trimethylamine	ASV_031	0.406675	0.21452	0.740077	1099	813.345	1H NMR	Gemmiger formicilis	100
Ethanol	ASV_266	0.406488	0.214752	0.740077	1099	813.345	1H NMR	Papillibacter cinnamivorans	92.913
Alanine	ASV_194	-0.406434	0.214818	0.740077	1099	813.345	1H NMR	Varibaculum cambriense	98.425
Isobutyrate	ASV_139	0.406428	0.214826	0.740077	1099	813.345	1H NMR	[Clostridium] methoxybenzovorans	97.244
Butyrate	ASV_022	-0.406081	0.215255	0.740077	1099	813.345	1H NMR	Clostridium tertium	100
Propyl alcohol	ASV_152	-0.405844	0.21555	0.740077	1099	813.345	1H NMR	Enterocloster asparagiformis	100
Methylamine	ASV_015	0.405359	0.216151	0.740077	1099	813.345	1H NMR	Blautia marasmi	100
Butyrate	ASV_063	-0.405358	0.216152	0.740077	1099	813.345	1H NMR	Victivallis vadensis	100
Methylamine	ASV_255	-0.405318	0.216202	0.740077	1099	813.345	1H NMR	Christensenella minuta	92.885
Glycine	ASV_153	0.405305	0.216218	0.740077	1099	813.345	1H NMR	Mediterraneibacter glycyrrhizinilyticus	100
Valerate	ASV_186	-0.405108	0.216464	0.740077	1099	813.345	1H NMR	Hungatella hathewayi	100
Trimethylamine	ASV_011	-0.405071	0.216509	0.740077	1099	813.345	1H NMR	Eisenbergiella tayi	100
Acetate	ASV_009	0.40506	0.216523	0.740077	1099	813.345	1H NMR	Bacteroides ovatus	100
Isovalerate	ASV_138	0.404847	0.216788	0.740077	1099	813.345	1H NMR	Ihubacter massiliensis	94.862
Isobutyrate	ASV_239	0.404843	0.216792	0.740077	1099	813.345	1H NMR	Lacrimispora sphenoides	95.652
Butyrate	ASV_005	0.404782	0.216868	0.740077	1099	813.345	1H NMR	Blautia faecis	100
Methylamine	ASV_228	-0.404769	0.216884	0.740077	1099	813.345	1H NMR	Enterocloster asparagiformis	96.838
Uracil	ASV_134	0.404555	0.217151	0.740077	1099	813.345	1H NMR	Merdimonas faecis	100
Butyrate	ASV_175	0.404539	0.217172	0.740077	1099	813.345	1H NMR	Flintibacter butyricus	98.024
Methylamine	ASV_060	-0.4043	0.217468	0.740077	1099	813.345	1H NMR	Humidesulfovibrio idahonensis	93.307
Glucose	ASV_180	-0.404284	0.217489	0.740077	1099	813.345	1H NMR	[Clostridium] saccharogumia	100
Trimethylamine	ASV_180	-0.404115	0.2177	0.740077	1099	813.345	1H NMR	[Clostridium] saccharogumia	100
Isobutyrate	ASV_065	0.404049	0.217782	0.740077	1099	813.345	1H NMR	Hungatella xylanolytica	98.031
Phenylacetate	ASV_024	-0.403764	0.218137	0.740077	1099	813.345	1H NMR	Pseudescherichia vulneris	100
Butyrate	ASV_377	-0.403595	0.218349	0.740077	1099	813.345	1H NMR	Haemophilus pittmaniae	100
Glucose	ASV_010	-0.403513	0.218451	0.740077	1099	813.345	1H NMR	Phocaeicola vulgatus	100
Glycine	ASV_441	0.4035	0.218467	0.740077	1099	813.345	1H NMR	Gemella sanguinis	98.024
Acetate	ASV_243	0.403361	0.218641	0.740077	1099	813.345	1H NMR	Haemophilus parainfluenzae	100
Phenylacetate	ASV_191	0.403187	0.21886	0.740143	1100	814.157	1H NMR	Lacrimispora saccharolytica	96.443
Glycolate	ASV_234	-0.402997	0.219097	0.740275	1101	815.042	1H NMR	Hungatella xylanolytica	98.419
Alanine	ASV_201	-0.402709	0.219457	0.740817	1102	816.381	1H NMR	Porphyromonas somerae	100
Methanol	ASV_483	-0.402414	0.219828	0.741396	1103	817.76	1H NMR	Parabacteroides distasonis	94.071
Valerate	ASV_063	-0.401986	0.220365	0.741552	1108	821.64	1H NMR	Victivallis vadensis	100
Alanine	ASV_276	0.401971	0.220384	0.741552	1108	821.64	1H NMR	Phocaeicola coprocola	95.652
Methylamine	ASV_253	-0.401767	0.22064	0.741552	1108	821.64	1H NMR	Oscillibacter ruminantium	94.488
Succinate	ASV_173	-0.401676	0.220754	0.741552	1108	821.64	1H NMR	Lachnospira eligens	99.605
Glycolate	ASV_381	0.401583	0.220871	0.741552	1108	821.64	1H NMR	Lacrimispora saccharolytica	96.838
Propyl alcohol	ASV_078	0.400952	0.221666	0.741755	1115	827.057	1H NMR	Ruthenibacterium lactatiformans	95.669
Propyl alcohol	ASV_197	0.400917	0.22171	0.741755	1115	827.057	1H NMR	Hungatella effluvii	97.233
Isobutyrate	ASV_266	0.400813	0.221842	0.741755	1115	827.057	1H NMR	Papillibacter cinnamivorans	92.913
Acetate	ASV_031	0.400776	0.221888	0.741755	1115	827.057	1H NMR	Gemmiger formicilis	100
Isovalerate	ASV_253	0.400548	0.222177	0.741755	1115	827.057	1H NMR	Oscillibacter ruminantium	94.488
Valerate	ASV_269	0.400528	0.222201	0.741755	1115	827.057	1H NMR	Sellimonas intestinalis	99.605
Glucose	ASV_444	0.400428	0.222327	0.741755	1115	827.057	1H NMR	Faecalicatena fissicatena	99.605
Isobutyrate	ASV_299	-0.399986	0.222886	0.742953	1116	829.135	1H NMR	Dielma fastidiosa	100
Trimethylamine	ASV_137	-0.399442	0.223574	0.74431	1118	832.139	1H NMR	Clostridium perfringens	99.605
Isobutyrate	ASV_444	-0.399348	0.223693	0.74431	1118	832.139	1H NMR	Faecalicatena fissicatena	99.605
Butyrate	ASV_082	0.398977	0.224164	0.744657	1122	835.505	1H NMR	Bacteroides faecichinchillae	100
Valerate	ASV_077	-0.398855	0.224319	0.744657	1122	835.505	1H NMR	Monoglobus pectinilyticus	91.7
Propyl alcohol	ASV_069	0.398646	0.224585	0.744657	1122	835.505	1H NMR	Eggerthella lenta	100
Methanol	ASV_156	-0.398635	0.224598	0.744657	1122	835.505	1H NMR	Terrisporobacter petrolearius	99.605
Alanine	ASV_251	0.39845	0.224834	0.744699	1129	840.766	1H NMR	Lacrimispora algidixylanolytica	96.85
Methanol	ASV_444	0.39789	0.225546	0.744699	1129	840.766	1H NMR	Faecalicatena fissicatena	99.605
Glycolate	ASV_140	0.397873	0.225568	0.744699	1129	840.766	1H NMR	[Ruminococcus] lactaris	100
Propionate	ASV_061	-0.397773	0.225695	0.744699	1129	840.766	1H NMR	Lactonifactor longoviformis	100
Valerate	ASV_265	-0.397677	0.225817	0.744699	1129	840.766	1H NMR	Enterocloster clostridioformis	94.902
Methanol	ASV_022	-0.397659	0.225841	0.744699	1129	840.766	1H NMR	Clostridium tertium	100
Uracil	ASV_100	-0.397524	0.226012	0.744699	1129	840.766	1H NMR	Streptococcus thermophilus	100
Acetate	ASV_044	-0.397105	0.226548	0.745493	1131	843.152	1H NMR	Bacteroides salyersiae	100
Glycolate	ASV_116	0.397022	0.226654	0.745493	1131	843.152	1H NMR	Coprococcus comes	100
Methanol	ASV_239	-0.396258	0.22763	0.746475	1194	891.292	1H NMR	Lacrimispora sphenoides	95.652
Methanol	ASV_031	0.396147	0.227772	0.746475	1194	891.292	1H NMR	Gemmiger formicilis	100
Ethanol	ASV_400	-0.396098	0.227835	0.746475	1194	891.292	1H NMR	Fusobacterium periodonticum	99.603
Propionate	ASV_051	0.39583	0.228179	0.746475	1194	891.292	1H NMR	Dialister propionicifaciens	100
Alanine	ASV_010	-0.395517	0.22858	0.746475	1194	891.292	1H NMR	Phocaeicola vulgatus	100
Valerate	ASV_255	-0.395337	0.228812	0.746475	1194	891.292	1H NMR	Christensenella minuta	92.885
Propyl alcohol	ASV_421	0.39529	0.228872	0.746475	1194	891.292	1H NMR	Leptotrichia wadei	93.307
Methanol	ASV_124	-0.395193	0.228996	0.746475	1194	891.292	1H NMR	Lachnospira eligens	93.701
Phenylacetate	ASV_197	-0.395192	0.228998	0.746475	1194	891.292	1H NMR	Hungatella effluvii	97.233
Uracil	ASV_116	0.395186	0.229005	0.746475	1194	891.292	1H NMR	Coprococcus comes	100
Glycolate	ASV_164	-0.394567	0.229801	0.746475	1194	891.292	1H NMR	Enterocloster clostridioformis	95.312
Uracil	ASV_444	0.394524	0.229858	0.746475	1194	891.292	1H NMR	Faecalicatena fissicatena	99.605
Trimethylamine	ASV_381	0.394409	0.230005	0.746475	1194	891.292	1H NMR	Lacrimispora saccharolytica	96.838
Propionate	ASV_468	0.394405	0.23001	0.746475	1194	891.292	1H NMR	Prevotella melaninogenica	99.209
Succinate	ASV_006	-0.394115	0.230384	0.746475	1194	891.292	1H NMR	Ruminococcus bromii	99.608
Isovalerate	ASV_146	-0.394043	0.230477	0.746475	1194	891.292	1H NMR	Ruthenibacterium lactatiformans	100
Valerate	ASV_247	0.394018	0.23051	0.746475	1194	891.292	1H NMR	Oscillibacter ruminantium	93.676
Glutamate	ASV_063	-0.393862	0.230711	0.746475	1194	891.292	1H NMR	Victivallis vadensis	100
Butyrate	ASV_219	-0.393784	0.230812	0.746475	1194	891.292	1H NMR	Dialister propionicifaciens	93.307
Methylamine	ASV_062	0.393613	0.231032	0.746475	1194	891.292	1H NMR	Faecalibacterium prausnitzii	98.819
Propyl alcohol	ASV_156	-0.393304	0.231432	0.746475	1194	891.292	1H NMR	Terrisporobacter petrolearius	99.605
Glucose	ASV_344	0.39326	0.231489	0.746475	1194	891.292	1H NMR	Sporobacter termitidis	93.701
Isobutyrate	ASV_006	0.393179	0.231593	0.746475	1194	891.292	1H NMR	Ruminococcus bromii	99.608
Acetate	ASV_116	-0.393039	0.231774	0.746475	1194	891.292	1H NMR	Coprococcus comes	100
Propionate	ASV_146	-0.392383	0.232625	0.746475	1194	891.292	1H NMR	Ruthenibacterium lactatiformans	100
Acetate	ASV_139	-0.392341	0.232679	0.746475	1194	891.292	1H NMR	[Clostridium] methoxybenzovorans	97.244
Butyrate	ASV_137	-0.392314	0.232714	0.746475	1194	891.292	1H NMR	Clostridium perfringens	99.605
Glucose	ASV_207	0.392303	0.232728	0.746475	1194	891.292	1H NMR	Dorea formicigenerans	98.819
Formate	ASV_111	-0.392098	0.232993	0.746475	1194	891.292	1H NMR	Collinsella aerofaciens	100
Valerate	ASV_165	0.391907	0.233242	0.746475	1194	891.292	1H NMR	Emergencia timonensis	96.443
Glycolate	ASV_010	-0.391885	0.233271	0.746475	1194	891.292	1H NMR	Phocaeicola vulgatus	100
Glucose	ASV_090	-0.391458	0.233825	0.746475	1194	891.292	1H NMR	Enterocloster aldenensis	99.606
Phenylacetate	ASV_411	0.391392	0.233911	0.746475	1194	891.292	1H NMR	Enterococcus ureilyticus	99.606
Isobutyrate	ASV_115	0.391321	0.234003	0.746475	1194	891.292	1H NMR	Acetivibrio thermocellus	92.913
Phenylacetate	ASV_421	-0.391009	0.23441	0.746475	1194	891.292	1H NMR	Leptotrichia wadei	93.307
Butyrate	ASV_155	0.390454	0.235133	0.746475	1194	891.292	1H NMR	Sutterella massiliensis	99.606
Valerate	ASV_057	-0.390136	0.235549	0.746475	1194	891.292	1H NMR	Intestinimonas butyriciproducens	100
Methanol	ASV_041	-0.389982	0.235749	0.746475	1194	891.292	1H NMR	Clostridium perfringens	100
Propionate	ASV_084	0.389819	0.235963	0.746475	1194	891.292	1H NMR	[Clostridium] innocuum	100
Acetate	ASV_207	0.38975	0.236053	0.746475	1194	891.292	1H NMR	Dorea formicigenerans	98.819
Propionate	ASV_301	0.389643	0.236193	0.746475	1194	891.292	1H NMR	Gordonibacter pamelaeae	100
Glycolate	ASV_242	-0.389409	0.236499	0.746475	1194	891.292	1H NMR	Fournierella massiliensis	96.443
Glucose	ASV_251	0.389366	0.236555	0.746475	1194	891.292	1H NMR	Lacrimispora algidixylanolytica	96.85
Methanol	ASV_090	-0.389113	0.236887	0.746475	1194	891.292	1H NMR	Enterocloster aldenensis	99.606
Acetate	ASV_326	0.389046	0.236975	0.746475	1194	891.292	1H NMR	Prevotellamassilia timonensis	96.838
Methanol	ASV_251	0.389002	0.237032	0.746475	1194	891.292	1H NMR	Lacrimispora algidixylanolytica	96.85
Ethanol	ASV_170	-0.388909	0.237155	0.746475	1194	891.292	1H NMR	Prevotella copri	98.819
Uracil	ASV_110	0.388766	0.237343	0.746475	1194	891.292	1H NMR	Oscillibacter ruminantium	92.913
Isovalerate	ASV_114	-0.38871	0.237416	0.746475	1194	891.292	1H NMR	Blautia faecis	99.605
Glucose	ASV_326	0.388598	0.237563	0.746475	1194	891.292	1H NMR	Prevotellamassilia timonensis	96.838
Trimethylamine	ASV_051	-0.388479	0.237718	0.746475	1194	891.292	1H NMR	Dialister propionicifaciens	100
Propyl alcohol	ASV_070	-0.388471	0.23773	0.746475	1194	891.292	1H NMR	Bacteroides koreensis	100
Propionate	ASV_090	0.387992	0.238359	0.746475	1194	891.292	1H NMR	Enterocloster aldenensis	99.606
Butyrate	ASV_010	-0.387888	0.238496	0.746475	1194	891.292	1H NMR	Phocaeicola vulgatus	100
Valerate	ASV_215	-0.387717	0.238721	0.746475	1194	891.292	1H NMR	Hespellia porcina	95.257
Isovalerate	ASV_198	-0.38769	0.238756	0.746475	1194	891.292	1H NMR	Blautia argi	97.244
Valerate	ASV_318	-0.387648	0.238811	0.746475	1194	891.292	1H NMR	Anaeromassilibacillus senegalensis	100
Ethanol	ASV_028	-0.387642	0.23882	0.746475	1194	891.292	1H NMR	Enterococcus dispar	100
Butyrate	ASV_468	-0.387558	0.23893	0.746475	1194	891.292	1H NMR	Prevotella melaninogenica	99.209
Methylamine	ASV_054	0.387442	0.239083	0.746475	1194	891.292	1H NMR	Blautia wexlerae	100
Butyrate	ASV_207	0.387225	0.23937	0.746475	1194	891.292	1H NMR	Dorea formicigenerans	98.819
Uracil	ASV_139	0.387187	0.239419	0.746475	1194	891.292	1H NMR	[Clostridium] methoxybenzovorans	97.244
Formate	ASV_010	-0.387054	0.239594	0.746475	1194	891.292	1H NMR	Phocaeicola vulgatus	100
Formate	ASV_189	-0.385892	0.24113	0.74914	1204	901.965	1H NMR	Faecalicatena fissicatena	95.652
Valerate	ASV_114	-0.385865	0.241167	0.74914	1204	901.965	1H NMR	Blautia faecis	99.605
Ethanol	ASV_251	-0.385819	0.241228	0.74914	1204	901.965	1H NMR	Lacrimispora algidixylanolytica	96.85
Propionate	ASV_317	0.385664	0.241432	0.74914	1204	901.965	1H NMR	[Clostridium] methoxybenzovorans	97.233
Isobutyrate	ASV_207	-0.385499	0.241651	0.74914	1204	901.965	1H NMR	Dorea formicigenerans	98.819
Alanine	ASV_115	-0.385223	0.242018	0.74914	1204	901.965	1H NMR	Acetivibrio thermocellus	92.913
Phenylacetate	ASV_078	-0.385137	0.242132	0.74914	1204	901.965	1H NMR	Ruthenibacterium lactatiformans	95.669
Valerate	ASV_033	0.385097	0.242185	0.74914	1204	901.965	1H NMR	[Clostridium] scindens	100
Glycolate	ASV_175	-0.385002	0.24231	0.74914	1204	901.965	1H NMR	Flintibacter butyricus	98.024
Trimethylamine	ASV_197	0.384887	0.242464	0.74914	1204	901.965	1H NMR	Hungatella effluvii	97.233
Propyl alcohol	ASV_093	0.384628	0.242807	0.749579	1205	903.242	1H NMR	Prevotella copri	100
Isovalerate	ASV_165	0.384274	0.243279	0.750411	1206	904.996	1H NMR	Emergencia timonensis	96.443
Methylamine	ASV_247	0.384068	0.243552	0.750633	1207	906.014	1H NMR	Oscillibacter ruminantium	93.676
Glucose	ASV_079	0.383813	0.243893	0.750683	1209	907.576	1H NMR	Paeniclostridium sordellii	100
Methanol	ASV_060	-0.383753	0.243972	0.750683	1209	907.576	1H NMR	Humidesulfovibrio idahonensis	93.307
Propyl alcohol	ASV_079	-0.383342	0.244521	0.751145	1211	909.636	1H NMR	Paeniclostridium sordellii	100
Glycolate	ASV_088	0.383338	0.244526	0.751145	1211	909.636	1H NMR	Dialister invisus	100
Trimethylamine	ASV_035	0.383014	0.244959	0.751854	1212	911.246	1H NMR	Klebsiella grimontii	100
Succinate	ASV_005	0.38223	0.246008	0.753389	1216	916.121	1H NMR	Blautia faecis	100
Butyrate	ASV_247	0.382144	0.246123	0.753389	1216	916.121	1H NMR	Oscillibacter ruminantium	93.676
Glycolate	ASV_139	0.382124	0.24615	0.753389	1216	916.121	1H NMR	[Clostridium] methoxybenzovorans	97.244
Methylamine	ASV_421	0.382035	0.246269	0.753389	1216	916.121	1H NMR	Leptotrichia wadei	93.307
Valerate	ASV_213	-0.381811	0.246569	0.753688	1217	917.238	1H NMR	[Ruminococcus] gnavus	100
Trimethylamine	ASV_203	0.381278	0.247284	0.755008	1221	921.865	1H NMR	Streptococcus gordonii	100
Methylamine	ASV_483	-0.38117	0.24743	0.755008	1221	921.865	1H NMR	Parabacteroides distasonis	94.071
Trimethylamine	ASV_100	0.380947	0.24773	0.755008	1221	921.865	1H NMR	Streptococcus thermophilus	100
Glucose	ASV_076	0.380885	0.247813	0.755008	1221	921.865	1H NMR	Collinsella intestinalis	100
Ethanol	ASV_005	-0.380555	0.248257	0.755743	1222	923.517	1H NMR	Blautia faecis	100
Succinate	ASV_026	-0.380099	0.248871	0.756992	1223	925.802	1H NMR	Bacteroides caccae	100
Glycolate	ASV_377	0.379782	0.249299	0.757409	1225	927.826	1H NMR	Haemophilus pittmaniae	100
Glucose	ASV_294	0.379696	0.249416	0.757409	1225	927.826	1H NMR	Pseudoflavonifractor capillosus	99.213
Uracil	ASV_017	0.379481	0.249706	0.757672	1226	928.906	1H NMR	Streptococcus rubneri	100
Succinate	ASV_178	0.379325	0.249917	0.757694	1227	929.69	1H NMR	Oscillibacter ruminantium	97.638
Glycine	ASV_173	-0.37889	0.250505	0.758857	1228	931.877	1H NMR	Lachnospira eligens	99.605
Phenylacetate	ASV_065	0.378578	0.250928	0.75952	1229	933.451	1H NMR	Hungatella xylanolytica	98.031
Ethanol	ASV_124	0.378324	0.251272	0.759945	1230	934.732	1H NMR	Lachnospira eligens	93.701
Glycine	ASV_431	0.378136	0.251527	0.760098	1231	935.681	1H NMR	Neisseria subflava	100
Succinate	ASV_033	0.377655	0.25218	0.760888	1234	938.936	1H NMR	[Clostridium] scindens	100
Succinate	ASV_069	-0.377553	0.252319	0.760888	1234	938.936	1H NMR	Eggerthella lenta	100
Phenylacetate	ASV_035	-0.377491	0.252402	0.760888	1234	938.936	1H NMR	Klebsiella grimontii	100
Butyrate	ASV_444	0.377017	0.253048	0.761297	1246	948.577	1H NMR	Faecalicatena fissicatena	99.605
Glucose	ASV_247	0.376717	0.253456	0.761297	1246	948.577	1H NMR	Oscillibacter ruminantium	93.676
Methylamine	ASV_100	0.376559	0.253671	0.761297	1246	948.577	1H NMR	Streptococcus thermophilus	100
Isovalerate	ASV_303	-0.37651	0.253739	0.761297	1246	948.577	1H NMR	Anaerofustis stercorihominis	99.605
Methylamine	ASV_324	-0.376401	0.253886	0.761297	1246	948.577	1H NMR	[Clostridium] methoxybenzovorans	96.063
Valerate	ASV_124	0.376014	0.254415	0.761297	1246	948.577	1H NMR	Lachnospira eligens	93.701
Acetate	ASV_344	0.375921	0.254542	0.761297	1246	948.577	1H NMR	Sporobacter termitidis	93.701
Alanine	ASV_202	0.375891	0.254583	0.761297	1246	948.577	1H NMR	Pseudescherichia vulneris	99.605
Isovalerate	ASV_126	-0.375842	0.254651	0.761297	1246	948.577	1H NMR	Acutalibacter muris	97.244
Glutamate	ASV_215	-0.375715	0.254823	0.761297	1246	948.577	1H NMR	Hespellia porcina	95.257
Trimethylamine	ASV_021	-0.375656	0.254904	0.761297	1246	948.577	1H NMR	Alistipes finegoldii	100
Propionate	ASV_014	0.37559	0.254994	0.761297	1246	948.577	1H NMR	Alistipes onderdonkii	100
Methylamine	ASV_265	-0.375192	0.255538	0.762312	1247	950.602	1H NMR	Enterocloster clostridioformis	94.902
Isobutyrate	ASV_283	0.375	0.255802	0.762486	1248	951.583	1H NMR	Streptococcus peroris	100
Glycolate	ASV_091	-0.374669	0.256255	0.762698	1251	954.135	1H NMR	Bifidobacterium merycicum	100
Succinate	ASV_057	-0.374619	0.256324	0.762698	1251	954.135	1H NMR	Intestinimonas butyriciproducens	100
Propionate	ASV_153	-0.374499	0.256488	0.762698	1251	954.135	1H NMR	Mediterraneibacter glycyrrhizinilyticus	100
Propionate	ASV_026	-0.37404	0.257119	0.763493	1257	959.711	1H NMR	Bacteroides caccae	100
Uracil	ASV_483	0.373551	0.257792	0.763493	1257	959.711	1H NMR	Parabacteroides distasonis	94.071
Isobutyrate	ASV_404	0.373529	0.257821	0.763493	1257	959.711	1H NMR	Alloprevotella rava	88.933
Glucose	ASV_116	-0.373521	0.257833	0.763493	1257	959.711	1H NMR	Coprococcus comes	100
Trimethylamine	ASV_056	-0.373415	0.257978	0.763493	1257	959.711	1H NMR	Dialister propionicifaciens	99.603
Glutamate	ASV_152	-0.373409	0.257987	0.763493	1257	959.711	1H NMR	Enterocloster asparagiformis	100
Uracil	ASV_015	-0.373162	0.258326	0.76389	1258	960.974	1H NMR	Blautia marasmi	100
Uracil	ASV_005	-0.372731	0.258922	0.765042	1259	963.188	1H NMR	Blautia faecis	100
Acetate	ASV_090	-0.372384	0.259399	0.765846	1260	964.966	1H NMR	Enterocloster aldenensis	99.606
Glycolate	ASV_079	-0.372197	0.259658	0.766003	1261	965.929	1H NMR	Paeniclostridium sordellii	100
Glutamate	ASV_378	-0.372032	0.259885	0.766064	1262	966.773	1H NMR	Anaerococcus vaginalis	100
Isovalerate	ASV_384	-0.371713	0.260327	0.76619	1264	968.465	1H NMR	Clostridium saudiense	99.605
Methanol	ASV_155	0.371704	0.26034	0.76619	1264	968.465	1H NMR	Sutterella massiliensis	99.606
Glycine	ASV_403	0.371483	0.260645	0.766365	1274	976.349	1H NMR	Porphyromonas pasteri	100
Methylamine	ASV_201	-0.371243	0.260978	0.766365	1274	976.349	1H NMR	Porphyromonas somerae	100
Alanine	ASV_013	0.371156	0.261099	0.766365	1274	976.349	1H NMR	Enterocloster clostridioformis	100
Methylamine	ASV_013	0.371038	0.261262	0.766365	1274	976.349	1H NMR	Enterocloster clostridioformis	100
Isovalerate	ASV_280	0.370758	0.26165	0.766365	1274	976.349	1H NMR	Anaeromassilibacillus senegalensis	93.701
Alanine	ASV_324	-0.370613	0.261851	0.766365	1274	976.349	1H NMR	[Clostridium] methoxybenzovorans	96.063
Methanol	ASV_303	0.370407	0.262137	0.766365	1274	976.349	1H NMR	Anaerofustis stercorihominis	99.605
Alanine	ASV_164	0.370229	0.262385	0.766365	1274	976.349	1H NMR	Enterocloster clostridioformis	95.312
Valerate	ASV_224	-0.370209	0.262412	0.766365	1274	976.349	1H NMR	Holdemania massiliensis	100
Glycine	ASV_058	0.370175	0.262459	0.766365	1274	976.349	1H NMR	Faecalibacterium prausnitzii	98.814
Ethanol	ASV_116	-0.369924	0.262809	0.76651	1276	978.067	1H NMR	Coprococcus comes	100
Glycine	ASV_207	0.369843	0.262921	0.76651	1276	978.067	1H NMR	Dorea formicigenerans	98.819
Uracil	ASV_028	-0.369691	0.263134	0.766529	1277	978.857	1H NMR	Enterococcus dispar	100
Valerate	ASV_189	-0.36954	0.263344	0.766541	1278	979.64	1H NMR	Faecalicatena fissicatena	95.652
Glycolate	ASV_171	-0.368789	0.26439	0.768528	1280	983.716	1H NMR	Lachnoclostridium phytofermentans	99.605
Glycine	ASV_182	-0.368754	0.26444	0.768528	1280	983.716	1H NMR	[Ruminococcus] torques	98.814
Isovalerate	ASV_090	0.36835	0.265004	0.768924	1285	988.068	1H NMR	Enterocloster aldenensis	99.606
Trimethylamine	ASV_013	0.368291	0.265087	0.768924	1285	988.068	1H NMR	Enterocloster clostridioformis	100
Isobutyrate	ASV_114	-0.368071	0.265394	0.768924	1285	988.068	1H NMR	Blautia faecis	99.605
Glycolate	ASV_308	0.367937	0.265582	0.768924	1285	988.068	1H NMR	Terrisporobacter petrolearius	99.206
Glycine	ASV_075	0.367917	0.26561	0.768924	1285	988.068	1H NMR	Pseudoflavonifractor phocaeensis	96.457
Glycine	ASV_242	0.367469	0.266236	0.770139	1286	990.399	1H NMR	Fournierella massiliensis	96.443
Uracil	ASV_018	-0.367209	0.266601	0.770593	1287	991.754	1H NMR	Parabacteroides distasonis	99.213
Methylamine	ASV_381	0.367004	0.266889	0.770616	1290	994.094	1H NMR	Lacrimispora saccharolytica	96.838
Succinate	ASV_157	0.366829	0.267134	0.770616	1290	994.094	1H NMR	Schaalia turicensis	99.606
Butyrate	ASV_224	-0.366761	0.26723	0.770616	1290	994.094	1H NMR	Holdemania massiliensis	100
Phenylacetate	ASV_144	0.366504	0.26759	0.771057	1291	995.435	1H NMR	Sellimonas intestinalis	100
Isovalerate	ASV_137	-0.3661	0.268158	0.772052	1311	1012.16	1H NMR	Clostridium perfringens	99.605
Isobutyrate	ASV_019	0.365899	0.268442	0.772052	1311	1012.16	1H NMR	Hungatella effluvii	100
Valerate	ASV_007	-0.365705	0.268715	0.772052	1311	1012.16	1H NMR	Bacteroides uniformis	100
Glycine	ASV_063	-0.365631	0.26882	0.772052	1311	1012.16	1H NMR	Victivallis vadensis	100
Glycolate	ASV_211	0.365293	0.269296	0.772052	1311	1012.16	1H NMR	Arcanobacterium canis	98.819
Isovalerate	ASV_027	0.365202	0.269423	0.772052	1311	1012.16	1H NMR	Parabacteroides merdae	100
Butyrate	ASV_031	0.364719	0.270106	0.772052	1311	1012.16	1H NMR	Gemmiger formicilis	100
Methylamine	ASV_152	-0.364648	0.270205	0.772052	1311	1012.16	1H NMR	Enterocloster asparagiformis	100
Isobutyrate	ASV_276	-0.364516	0.270392	0.772052	1311	1012.16	1H NMR	Phocaeicola coprocola	95.652
Acetate	ASV_198	0.364293	0.270707	0.772052	1311	1012.16	1H NMR	Blautia argi	97.244
Glutamate	ASV_132	0.364283	0.270722	0.772052	1311	1012.16	1H NMR	[Ruminococcus] torques	99.213
Methylamine	ASV_032	0.36413	0.270939	0.772052	1311	1012.16	1H NMR	Erysipelatoclostridium ramosum	100
Glycine	ASV_156	-0.363976	0.271156	0.772052	1311	1012.16	1H NMR	Terrisporobacter petrolearius	99.605
Acetate	ASV_350	0.363829	0.271365	0.772052	1311	1012.16	1H NMR	Rothia mucilaginosa	99.608
Ethanol	ASV_138	0.363817	0.271382	0.772052	1311	1012.16	1H NMR	Ihubacter massiliensis	94.862
Formate	ASV_047	0.363644	0.271627	0.772052	1311	1012.16	1H NMR	Clostridium paraputrificum	100
Valerate	ASV_002	-0.363608	0.271678	0.772052	1311	1012.16	1H NMR	Bacteroides uniformis	99.605
Alanine	ASV_239	-0.36352	0.271803	0.772052	1311	1012.16	1H NMR	Lacrimispora sphenoides	95.652
Valerate	ASV_125	-0.363338	0.27206	0.772052	1311	1012.16	1H NMR	Eubacterium callanderi	100
Glycine	ASV_194	-0.36332	0.272086	0.772052	1311	1012.16	1H NMR	Varibaculum cambriense	98.425
Glucose	ASV_430	0.362676	0.273	0.774056	1312	1015.56	1H NMR	Mediterraneibacter glycyrrhizinilyticus	99.605
Succinate	ASV_110	0.362084	0.273843	0.775366	1314	1018.83	1H NMR	Oscillibacter ruminantium	92.913
Formate	ASV_012	-0.362058	0.273879	0.775366	1314	1018.83	1H NMR	Blautia producta	100
Glutamate	ASV_251	0.361906	0.274095	0.775388	1315	1019.63	1H NMR	Lacrimispora algidixylanolytica	96.85
Trimethylamine	ASV_063	-0.361585	0.274554	0.776095	1316	1021.34	1H NMR	Victivallis vadensis	100
Propionate	ASV_243	0.361419	0.27479	0.776171	1317	1022.22	1H NMR	Haemophilus parainfluenzae	100
Isobutyrate	ASV_034	0.361223	0.27507	0.776373	1318	1023.26	1H NMR	Faecalibacterium prausnitzii	99.605
Propionate	ASV_082	-0.36095	0.275459	0.776882	1319	1024.71	1H NMR	Bacteroides faecichinchillae	100
Propyl alcohol	ASV_091	0.360606	0.275951	0.777679	1320	1026.54	1H NMR	Bifidobacterium merycicum	100
Succinate	ASV_108	-0.360088	0.276692	0.779178	1321	1029.29	1H NMR	Sporobacter termitidis	94.882
Methylamine	ASV_430	0.359366	0.277728	0.780624	1326	1035.11	1H NMR	Mediterraneibacter glycyrrhizinilyticus	99.605
Alanine	ASV_191	-0.359293	0.277832	0.780624	1326	1035.11	1H NMR	Lacrimispora saccharolytica	96.443
Propyl alcohol	ASV_404	0.359176	0.278	0.780624	1326	1035.11	1H NMR	Alloprevotella rava	88.933
Acetate	ASV_076	0.359108	0.278098	0.780624	1326	1035.11	1H NMR	Collinsella intestinalis	100
Alanine	ASV_178	0.358999	0.278255	0.780624	1326	1035.11	1H NMR	Oscillibacter ruminantium	97.638
Uracil	ASV_084	0.358787	0.27856	0.78089	1327	1036.24	1H NMR	[Clostridium] innocuum	100
Butyrate	ASV_276	0.358175	0.279439	0.782767	1328	1039.51	1H NMR	Phocaeicola coprocola	95.652
Formate	ASV_026	0.35793	0.279793	0.783167	1329	1040.83	1H NMR	Bacteroides caccae	100
Phenylacetate	ASV_029	0.357186	0.280866	0.785388	1336	1049.28	1H NMR	Sutterella wadsworthensis	100
Butyrate	ASV_099	0.35702	0.281105	0.785388	1336	1049.28	1H NMR	Butyricicoccus faecihominis	99.606
Uracil	ASV_056	0.356688	0.281585	0.785388	1336	1049.28	1H NMR	Dialister propionicifaciens	99.603
Ethanol	ASV_276	-0.356579	0.281742	0.785388	1336	1049.28	1H NMR	Phocaeicola coprocola	95.652
Methanol	ASV_139	-0.356494	0.281866	0.785388	1336	1049.28	1H NMR	[Clostridium] methoxybenzovorans	97.244
Formate	ASV_224	0.356425	0.281966	0.785388	1336	1049.28	1H NMR	Holdemania massiliensis	100
Glycolate	ASV_016	-0.356357	0.282064	0.785388	1336	1049.28	1H NMR	Klebsiella pneumoniae	100
Isobutyrate	ASV_162	0.356051	0.282507	0.786034	1337	1050.93	1H NMR	Anaerotruncus colihominis	100
Methanol	ASV_162	0.355669	0.28306	0.78681	1339	1053.54	1H NMR	Anaerotruncus colihominis	100
Valerate	ASV_352	0.355567	0.283209	0.78681	1339	1053.54	1H NMR	Prevotella melaninogenica	100
Glucose	ASV_014	0.355052	0.283956	0.787382	1357	1068.48	1H NMR	Alistipes onderdonkii	100
Glucose	ASV_182	-0.354966	0.284081	0.787382	1357	1068.48	1H NMR	[Ruminococcus] torques	98.814
Trimethylamine	ASV_317	0.354393	0.284915	0.787382	1357	1068.48	1H NMR	[Clostridium] methoxybenzovorans	97.233
Trimethylamine	ASV_211	-0.35416	0.285255	0.787382	1357	1068.48	1H NMR	Arcanobacterium canis	98.819
Glycolate	ASV_023	-0.354039	0.28543	0.787382	1357	1068.48	1H NMR	[Clostridium] symbiosum	97.638
Alanine	ASV_124	-0.354032	0.285441	0.787382	1357	1068.48	1H NMR	Lachnospira eligens	93.701
Phenylacetate	ASV_077	-0.353925	0.285596	0.787382	1357	1068.48	1H NMR	Monoglobus pectinilyticus	91.7
Acetate	ASV_160	-0.353883	0.285658	0.787382	1357	1068.48	1H NMR	Bacteroides fragilis	100
Isovalerate	ASV_309	0.353619	0.286043	0.787382	1357	1068.48	1H NMR	Veillonella dispar	100
Glutamate	ASV_255	0.353486	0.286237	0.787382	1357	1068.48	1H NMR	Christensenella minuta	92.885
Isovalerate	ASV_431	-0.353468	0.286262	0.787382	1357	1068.48	1H NMR	Neisseria subflava	100
Glycolate	ASV_202	-0.353425	0.286326	0.787382	1357	1068.48	1H NMR	Pseudescherichia vulneris	99.605
Succinate	ASV_134	-0.353226	0.286616	0.787382	1357	1068.48	1H NMR	Merdimonas faecis	100
Methanol	ASV_045	-0.353136	0.286748	0.787382	1357	1068.48	1H NMR	Enterocloster citroniae	100
Uracil	ASV_152	-0.35313	0.286756	0.787382	1357	1068.48	1H NMR	Enterocloster asparagiformis	100
Glucose	ASV_189	0.353025	0.28691	0.787382	1357	1068.48	1H NMR	Faecalicatena fissicatena	95.652
Uracil	ASV_213	0.352886	0.287113	0.787382	1357	1068.48	1H NMR	[Ruminococcus] gnavus	100
Isovalerate	ASV_134	0.352809	0.287225	0.787382	1357	1068.48	1H NMR	Merdimonas faecis	100
Formate	ASV_138	-0.352441	0.287764	0.787832	1362	1073.03	1H NMR	Ihubacter massiliensis	94.862
Isovalerate	ASV_390	-0.352393	0.287833	0.787832	1362	1073.03	1H NMR	Merdimonas faecis	98.814
Isobutyrate	ASV_001	0.352183	0.288142	0.787832	1362	1073.03	1H NMR	Akkermansia muciniphila	100
Trimethylamine	ASV_162	0.351993	0.28842	0.787832	1362	1073.03	1H NMR	Anaerotruncus colihominis	100
Ethanol	ASV_134	0.351973	0.288448	0.787832	1362	1073.03	1H NMR	Merdimonas faecis	100
Formate	ASV_201	0.351582	0.289022	0.788091	1368	1078.11	1H NMR	Porphyromonas somerae	100
Trimethylamine	ASV_175	0.351517	0.289118	0.788091	1368	1078.11	1H NMR	Flintibacter butyricus	98.024
Succinate	ASV_280	-0.351308	0.289425	0.788091	1368	1078.11	1H NMR	Anaeromassilibacillus senegalensis	93.701
Glutamate	ASV_033	0.351164	0.289636	0.788091	1368	1078.11	1H NMR	[Clostridium] scindens	100
Phenylacetate	ASV_168	0.35105	0.289803	0.788091	1368	1078.11	1H NMR	Monoglobus pectinilyticus	92.549
Alanine	ASV_411	-0.351043	0.289814	0.788091	1368	1078.11	1H NMR	Enterococcus ureilyticus	99.606
Succinate	ASV_299	0.35063	0.290421	0.788358	1379	1087.15	1H NMR	Dielma fastidiosa	100
Uracil	ASV_224	0.350475	0.290649	0.788358	1379	1087.15	1H NMR	Holdemania massiliensis	100
Propionate	ASV_198	-0.350274	0.290944	0.788358	1379	1087.15	1H NMR	Blautia argi	97.244
Propyl alcohol	ASV_171	-0.350127	0.291162	0.788358	1379	1087.15	1H NMR	Lachnoclostridium phytofermentans	99.605
Butyrate	ASV_100	0.350121	0.291171	0.788358	1379	1087.15	1H NMR	Streptococcus thermophilus	100
Glycine	ASV_130	0.350003	0.291344	0.788358	1379	1087.15	1H NMR	Roseburia inulinivorans	100
Phenylacetate	ASV_019	0.349884	0.29152	0.788358	1379	1087.15	1H NMR	Hungatella effluvii	100
Butyrate	ASV_035	0.349742	0.291728	0.788358	1379	1087.15	1H NMR	Klebsiella grimontii	100
Ethanol	ASV_126	-0.349654	0.291859	0.788358	1379	1087.15	1H NMR	Acutalibacter muris	97.244
Glutamate	ASV_066	-0.34945	0.29216	0.788358	1379	1087.15	1H NMR	Intestinimonas butyriciproducens	93.701
Glycine	ASV_011	-0.349393	0.292244	0.788358	1379	1087.15	1H NMR	Eisenbergiella tayi	100
Isovalerate	ASV_014	0.348197	0.294012	0.792289	1390	1101.28	1H NMR	Alistipes onderdonkii	100
Valerate	ASV_163	-0.34795	0.294377	0.792289	1390	1101.28	1H NMR	Tyzzerella nexilis	99.213
Propyl alcohol	ASV_196	0.347912	0.294434	0.792289	1390	1101.28	1H NMR	Coprococcus comes	99.605
Glycolate	ASV_115	0.347571	0.294939	0.792289	1390	1101.28	1H NMR	Acetivibrio thermocellus	92.913
Propyl alcohol	ASV_032	0.347277	0.295376	0.792289	1390	1101.28	1H NMR	Erysipelatoclostridium ramosum	100
Ethanol	ASV_215	-0.34727	0.295386	0.792289	1390	1101.28	1H NMR	Hespellia porcina	95.257
Isovalerate	ASV_283	0.347224	0.295455	0.792289	1390	1101.28	1H NMR	Streptococcus peroris	100
Uracil	ASV_317	-0.347123	0.295605	0.792289	1390	1101.28	1H NMR	[Clostridium] methoxybenzovorans	97.233
Trimethylamine	ASV_124	-0.346947	0.295867	0.792289	1390	1101.28	1H NMR	Lachnospira eligens	93.701
Methylamine	ASV_197	0.346835	0.296033	0.792289	1390	1101.28	1H NMR	Hungatella effluvii	97.233
Propyl alcohol	ASV_309	0.346828	0.296044	0.792289	1390	1101.28	1H NMR	Veillonella dispar	100
Phenylacetate	ASV_057	0.346433	0.296631	0.793291	1391	1103.47	1H NMR	Intestinimonas butyriciproducens	100
Phenylacetate	ASV_027	0.346256	0.296895	0.793427	1392	1104.45	1H NMR	Parabacteroides merdae	100
Phenylacetate	ASV_318	0.345716	0.2977	0.79401	1395	1107.64	1H NMR	Anaeromassilibacillus senegalensis	100
Formate	ASV_049	0.3457	0.297723	0.79401	1395	1107.64	1H NMR	Christensenella hongkongensis	100
Succinate	ASV_251	0.345679	0.297754	0.79401	1395	1107.64	1H NMR	Lacrimispora algidixylanolytica	96.85
Methylamine	ASV_017	0.345005	0.29876	0.794875	1401	1113.62	1H NMR	Streptococcus rubneri	100
Succinate	ASV_094	-0.344931	0.298871	0.794875	1401	1113.62	1H NMR	Anaerostipes hadrus	100
Glycolate	ASV_155	-0.344922	0.298884	0.794875	1401	1113.62	1H NMR	Sutterella massiliensis	99.606
Glycolate	ASV_245	-0.344645	0.299299	0.794875	1401	1113.62	1H NMR	Blautia schinkii	97.244
Acetate	ASV_024	0.344636	0.299312	0.794875	1401	1113.62	1H NMR	Pseudescherichia vulneris	100
Valerate	ASV_245	0.344604	0.29936	0.794875	1401	1113.62	1H NMR	Blautia schinkii	97.244
Propionate	ASV_109	0.343934	0.300363	0.796968	1402	1117.35	1H NMR	Oscillibacter valericigenes	94.094
Glucose	ASV_253	-0.343421	0.301132	0.79844	1403	1120.21	1H NMR	Oscillibacter ruminantium	94.488
Glucose	ASV_009	0.342756	0.302131	0.800228	1461	1169.13	1H NMR	Bacteroides ovatus	100
Ethanol	ASV_152	-0.342489	0.302532	0.800228	1461	1169.13	1H NMR	Enterocloster asparagiformis	100
Propionate	ASV_152	-0.342337	0.302762	0.800228	1461	1169.13	1H NMR	Enterocloster asparagiformis	100
Uracil	ASV_006	0.342248	0.302895	0.800228	1461	1169.13	1H NMR	Ruminococcus bromii	99.608
Propyl alcohol	ASV_322	0.341999	0.303271	0.800228	1461	1169.13	1H NMR	Fusobacterium perfoetens	98.016
Isovalerate	ASV_016	-0.341762	0.303627	0.800228	1461	1169.13	1H NMR	Klebsiella pneumoniae	100
Formate	ASV_094	0.341627	0.303831	0.800228	1461	1169.13	1H NMR	Anaerostipes hadrus	100
Glycolate	ASV_026	-0.341516	0.303999	0.800228	1461	1169.13	1H NMR	Bacteroides caccae	100
Formate	ASV_165	0.341387	0.304193	0.800228	1461	1169.13	1H NMR	Emergencia timonensis	96.443
Glucose	ASV_114	0.34112	0.304597	0.800228	1461	1169.13	1H NMR	Blautia faecis	99.605
Isovalerate	ASV_444	-0.340917	0.304902	0.800228	1461	1169.13	1H NMR	Faecalicatena fissicatena	99.605
Trimethylamine	ASV_047	-0.340757	0.305145	0.800228	1461	1169.13	1H NMR	Clostridium paraputrificum	100
Methanol	ASV_137	-0.340561	0.305441	0.800228	1461	1169.13	1H NMR	Clostridium perfringens	99.605
Trimethylamine	ASV_054	0.340428	0.305641	0.800228	1461	1169.13	1H NMR	Blautia wexlerae	100
Glucose	ASV_031	0.340394	0.305693	0.800228	1461	1169.13	1H NMR	Gemmiger formicilis	100
Acetate	ASV_095	0.340321	0.305804	0.800228	1461	1169.13	1H NMR	Sutterella massiliensis	100
Alanine	ASV_468	-0.340086	0.306159	0.800228	1461	1169.13	1H NMR	Prevotella melaninogenica	99.209
Isovalerate	ASV_006	0.339978	0.306323	0.800228	1461	1169.13	1H NMR	Ruminococcus bromii	99.608
Uracil	ASV_063	0.339777	0.306628	0.800228	1461	1169.13	1H NMR	Victivallis vadensis	100
Glutamate	ASV_182	-0.33966	0.306805	0.800228	1461	1169.13	1H NMR	[Ruminococcus] torques	98.814
Isobutyrate	ASV_255	-0.339359	0.307262	0.800228	1461	1169.13	1H NMR	Christensenella minuta	92.885
Valerate	ASV_403	-0.33925	0.307427	0.800228	1461	1169.13	1H NMR	Porphyromonas pasteri	100
Uracil	ASV_146	-0.339246	0.307432	0.800228	1461	1169.13	1H NMR	Ruthenibacterium lactatiformans	100
Propyl alcohol	ASV_024	0.339221	0.30747	0.800228	1461	1169.13	1H NMR	Pseudescherichia vulneris	100
Formate	ASV_027	0.339002	0.307804	0.800228	1461	1169.13	1H NMR	Parabacteroides merdae	100
Methanol	ASV_013	0.338942	0.307894	0.800228	1461	1169.13	1H NMR	Enterocloster clostridioformis	100
Formate	ASV_077	-0.338802	0.308107	0.800228	1461	1169.13	1H NMR	Monoglobus pectinilyticus	91.7
Glycine	ASV_163	0.338595	0.308422	0.800228	1461	1169.13	1H NMR	Tyzzerella nexilis	99.213
Isobutyrate	ASV_468	0.338568	0.308463	0.800228	1461	1169.13	1H NMR	Prevotella melaninogenica	99.209
Methanol	ASV_388	0.33834	0.30881	0.800228	1461	1169.13	1H NMR	Lautropia mirabilis	100
Trimethylamine	ASV_196	0.338154	0.309092	0.800228	1461	1169.13	1H NMR	Coprococcus comes	99.605
Uracil	ASV_091	-0.338104	0.309169	0.800228	1461	1169.13	1H NMR	Bifidobacterium merycicum	100
Propyl alcohol	ASV_010	-0.337827	0.309591	0.800228	1461	1169.13	1H NMR	Phocaeicola vulgatus	100
Isobutyrate	ASV_344	-0.337657	0.30985	0.800228	1461	1169.13	1H NMR	Sporobacter termitidis	93.701
Glucose	ASV_239	-0.337446	0.310172	0.800228	1461	1169.13	1H NMR	Lacrimispora sphenoides	95.652
Glutamate	ASV_421	0.337424	0.310206	0.800228	1461	1169.13	1H NMR	Leptotrichia wadei	93.307
Trimethylamine	ASV_060	-0.337192	0.310559	0.800228	1461	1169.13	1H NMR	Humidesulfovibrio idahonensis	93.307
Isovalerate	ASV_082	-0.337142	0.310635	0.800228	1461	1169.13	1H NMR	Bacteroides faecichinchillae	100
Butyrate	ASV_186	-0.337105	0.310691	0.800228	1461	1169.13	1H NMR	Hungatella hathewayi	100
Glycine	ASV_137	0.337055	0.310768	0.800228	1461	1169.13	1H NMR	Clostridium perfringens	99.605
Acetate	ASV_075	0.336852	0.311078	0.800228	1461	1169.13	1H NMR	Pseudoflavonifractor phocaeensis	96.457
Valerate	ASV_483	-0.336786	0.311179	0.800228	1461	1169.13	1H NMR	Parabacteroides distasonis	94.071
Phenylacetate	ASV_034	0.336731	0.311262	0.800228	1461	1169.13	1H NMR	Faecalibacterium prausnitzii	99.605
Phenylacetate	ASV_115	0.336424	0.311732	0.800228	1461	1169.13	1H NMR	Acetivibrio thermocellus	92.913
Methylamine	ASV_041	-0.336113	0.312208	0.800228	1461	1169.13	1H NMR	Clostridium perfringens	100
Valerate	ASV_294	0.336079	0.312259	0.800228	1461	1169.13	1H NMR	Pseudoflavonifractor capillosus	99.213
Trimethylamine	ASV_017	0.336019	0.312352	0.800228	1461	1169.13	1H NMR	Streptococcus rubneri	100
Glutamate	ASV_203	0.335926	0.312494	0.800228	1461	1169.13	1H NMR	Streptococcus gordonii	100
Propyl alcohol	ASV_137	-0.335624	0.312957	0.800228	1461	1169.13	1H NMR	Clostridium perfringens	99.605
Uracil	ASV_051	0.335274	0.313494	0.800228	1461	1169.13	1H NMR	Dialister propionicifaciens	100
Succinate	ASV_165	-0.335157	0.313673	0.800228	1461	1169.13	1H NMR	Emergencia timonensis	96.443
Isovalerate	ASV_034	0.335051	0.313836	0.800228	1461	1169.13	1H NMR	Faecalibacterium prausnitzii	99.605
Glutamate	ASV_219	-0.335036	0.313859	0.800228	1461	1169.13	1H NMR	Dialister propionicifaciens	93.307
Succinate	ASV_011	-0.334967	0.313964	0.800228	1461	1169.13	1H NMR	Eisenbergiella tayi	100
Propyl alcohol	ASV_266	0.334879	0.3141	0.800228	1461	1169.13	1H NMR	Papillibacter cinnamivorans	92.913
Trimethylamine	ASV_010	-0.334861	0.314127	0.800228	1461	1169.13	1H NMR	Phocaeicola vulgatus	100
Alanine	ASV_139	-0.334858	0.314131	0.800228	1461	1169.13	1H NMR	[Clostridium] methoxybenzovorans	97.244
Glycine	ASV_090	-0.334759	0.314283	0.800228	1461	1169.13	1H NMR	Enterocloster aldenensis	99.606
Isobutyrate	ASV_165	0.334343	0.314923	0.80043	1465	1172.63	1H NMR	Emergencia timonensis	96.443
Glycolate	ASV_032	-0.334273	0.31503	0.80043	1465	1172.63	1H NMR	Erysipelatoclostridium ramosum	100
Butyrate	ASV_034	-0.334157	0.315208	0.80043	1465	1172.63	1H NMR	Faecalibacterium prausnitzii	99.605
Methylamine	ASV_090	-0.334148	0.315223	0.80043	1465	1172.63	1H NMR	Enterocloster aldenensis	99.606
Butyrate	ASV_196	0.333837	0.315701	0.801097	1466	1174.41	1H NMR	Coprococcus comes	99.605
Propionate	ASV_215	-0.333602	0.316064	0.801259	1475	1181.86	1H NMR	Hespellia porcina	95.257
Propionate	ASV_207	0.333205	0.316676	0.801259	1475	1181.86	1H NMR	Dorea formicigenerans	98.819
Acetate	ASV_191	-0.333109	0.316824	0.801259	1475	1181.86	1H NMR	Lacrimispora saccharolytica	96.443
Valerate	ASV_162	0.332994	0.317001	0.801259	1475	1181.86	1H NMR	Anaerotruncus colihominis	100
Glucose	ASV_243	0.332739	0.317394	0.801259	1475	1181.86	1H NMR	Haemophilus parainfluenzae	100
Methanol	ASV_048	0.332666	0.317506	0.801259	1475	1181.86	1H NMR	Streptococcus anginosus	100
Acetate	ASV_388	0.332553	0.317682	0.801259	1475	1181.86	1H NMR	Lautropia mirabilis	100
Propyl alcohol	ASV_115	0.332552	0.317684	0.801259	1475	1181.86	1H NMR	Acetivibrio thermocellus	92.913
Glutamate	ASV_015	0.332539	0.317703	0.801259	1475	1181.86	1H NMR	Blautia marasmi	100
Glycine	ASV_061	-0.332062	0.31844	0.802211	1477	1184.87	1H NMR	Lactonifactor longoviformis	100
Glucose	ASV_353	0.332016	0.318512	0.802211	1477	1184.87	1H NMR	Megamonas funiformis	100
Acetate	ASV_483	-0.331636	0.3191	0.80226	1482	1188.95	1H NMR	Parabacteroides distasonis	94.071
Phenylacetate	ASV_146	-0.331599	0.319157	0.80226	1482	1188.95	1H NMR	Ruthenibacterium lactatiformans	100
Propyl alcohol	ASV_178	-0.331343	0.319553	0.80226	1482	1188.95	1H NMR	Oscillibacter ruminantium	97.638
Alanine	ASV_389	-0.331325	0.319581	0.80226	1482	1188.95	1H NMR	[Clostridium] methoxybenzovorans	95.257
Glycolate	ASV_441	0.331307	0.31961	0.80226	1482	1188.95	1H NMR	Gemella sanguinis	98.024
Glycine	ASV_269	-0.331089	0.319947	0.802286	1486	1192.2	1H NMR	Sellimonas intestinalis	99.605
Glycolate	ASV_182	-0.330772	0.32044	0.802286	1486	1192.2	1H NMR	[Ruminococcus] torques	98.814
Isobutyrate	ASV_352	0.330751	0.320473	0.802286	1486	1192.2	1H NMR	Prevotella melaninogenica	100
Valerate	ASV_065	0.330744	0.320483	0.802286	1486	1192.2	1H NMR	Hungatella xylanolytica	98.031
Glycolate	ASV_062	0.330274	0.321213	0.803394	1495	1201.07	1H NMR	Faecalibacterium prausnitzii	98.819
Uracil	ASV_234	-0.33014	0.321422	0.803394	1495	1201.07	1H NMR	Hungatella xylanolytica	98.419
Propionate	ASV_303	-0.329723	0.322069	0.803394	1495	1201.07	1H NMR	Anaerofustis stercorihominis	99.605
Valerate	ASV_140	-0.329694	0.322115	0.803394	1495	1201.07	1H NMR	[Ruminococcus] lactaris	100
Phenylacetate	ASV_049	0.329565	0.322316	0.803394	1495	1201.07	1H NMR	Christensenella hongkongensis	100
Isovalerate	ASV_411	0.329489	0.322433	0.803394	1495	1201.07	1H NMR	Enterococcus ureilyticus	99.606
Trimethylamine	ASV_388	0.329477	0.322453	0.803394	1495	1201.07	1H NMR	Lautropia mirabilis	100
Succinate	ASV_111	-0.329297	0.322732	0.803394	1495	1201.07	1H NMR	Collinsella aerofaciens	100
Phenylacetate	ASV_280	0.329209	0.322869	0.803394	1495	1201.07	1H NMR	Anaeromassilibacillus senegalensis	93.701
Methanol	ASV_253	-0.328449	0.324055	0.805805	1496	1205.48	1H NMR	Oscillibacter ruminantium	94.488
Phenylacetate	ASV_468	0.328265	0.324343	0.805983	1497	1206.56	1H NMR	Prevotella melaninogenica	99.209
Glucose	ASV_378	-0.327995	0.324765	0.806492	1498	1208.12	1H NMR	Anaerococcus vaginalis	100
Methylamine	ASV_245	0.327564	0.325439	0.806664	1507	1215.64	1H NMR	Blautia schinkii	97.244
Isovalerate	ASV_004	-0.327433	0.325644	0.806664	1507	1215.64	1H NMR	Flavonifractor plautii	100
Glycolate	ASV_094	0.327317	0.325826	0.806664	1507	1215.64	1H NMR	Anaerostipes hadrus	100
Alanine	ASV_299	0.327192	0.326022	0.806664	1507	1215.64	1H NMR	Dielma fastidiosa	100
Acetate	ASV_017	0.326956	0.326392	0.806664	1507	1215.64	1H NMR	Streptococcus rubneri	100
Isovalerate	ASV_269	0.326802	0.326632	0.806664	1507	1215.64	1H NMR	Sellimonas intestinalis	99.605
Methylamine	ASV_022	-0.326785	0.326659	0.806664	1507	1215.64	1H NMR	Clostridium tertium	100
Uracil	ASV_030	-0.326778	0.32667	0.806664	1507	1215.64	1H NMR	Bifidobacterium longum	100
Trimethylamine	ASV_170	0.326705	0.326786	0.806664	1507	1215.64	1H NMR	Prevotella copri	98.819
Trimethylamine	ASV_324	-0.326225	0.327537	0.807983	1508	1218.44	1H NMR	[Clostridium] methoxybenzovorans	96.063
Methylamine	ASV_182	-0.32603	0.327844	0.808204	1509	1219.58	1H NMR	[Ruminococcus] torques	98.814
Propyl alcohol	ASV_384	-0.325848	0.328131	0.808376	1510	1220.65	1H NMR	Clostridium saudiense	99.605
Uracil	ASV_109	0.325658	0.32843	0.808554	1512	1222.53	1H NMR	Oscillibacter valericigenes	94.094
Isobutyrate	ASV_124	0.325525	0.328638	0.808554	1512	1222.53	1H NMR	Lachnospira eligens	93.701
Isobutyrate	ASV_170	-0.325332	0.328942	0.808767	1513	1223.66	1H NMR	Prevotella copri	98.819
Isobutyrate	ASV_109	-0.324432	0.33036	0.811717	1514	1228.94	1H NMR	Oscillibacter valericigenes	94.094
Butyrate	ASV_389	-0.324091	0.330898	0.812345	1521	1235.58	1H NMR	[Clostridium] methoxybenzovorans	95.257
Phenylacetate	ASV_344	-0.32397	0.33109	0.812345	1521	1235.58	1H NMR	Sporobacter termitidis	93.701
Acetate	ASV_194	-0.323807	0.331346	0.812345	1521	1235.58	1H NMR	Varibaculum cambriense	98.425
Acetate	ASV_280	-0.323557	0.331742	0.812345	1521	1235.58	1H NMR	Anaeromassilibacillus senegalensis	93.701
Ethanol	ASV_029	-0.323552	0.33175	0.812345	1521	1235.58	1H NMR	Sutterella wadsworthensis	100
Propyl alcohol	ASV_134	0.32343	0.331942	0.812345	1521	1235.58	1H NMR	Merdimonas faecis	100
Glutamate	ASV_422	0.323302	0.332144	0.812345	1521	1235.58	1H NMR	Phocaeicola vulgatus	97.233
Isovalerate	ASV_361	0.322533	0.333363	0.814789	1522	1240.11	1H NMR	Pseudoflavonifractor phocaeensis	96.443
Propionate	ASV_044	-0.32201	0.334193	0.815982	1524	1243.56	1H NMR	Bacteroides salyersiae	100
Ethanol	ASV_011	0.321949	0.334289	0.815982	1524	1243.56	1H NMR	Eisenbergiella tayi	100
Succinate	ASV_061	-0.321736	0.334628	0.816273	1525	1244.82	1H NMR	Lactonifactor longoviformis	100
Uracil	ASV_189	0.321405	0.335154	0.816637	1527	1247	1H NMR	Faecalicatena fissicatena	95.652
Ethanol	ASV_189	-0.321366	0.335216	0.816637	1527	1247	1H NMR	Faecalicatena fissicatena	95.652
Valerate	ASV_025	0.320825	0.336076	0.818195	1528	1250.2	1H NMR	Intestinibacter bartlettii	100
Glutamate	ASV_197	0.320494	0.336603	0.818712	1530	1252.63	1H NMR	Hungatella effluvii	97.233
Uracil	ASV_173	-0.320415	0.336728	0.818712	1530	1252.63	1H NMR	Lachnospira eligens	99.605
Formate	ASV_018	0.32008	0.337264	0.819478	1531	1254.62	1H NMR	Parabacteroides distasonis	99.213
Uracil	ASV_381	0.319574	0.338071	0.820411	1533	1257.69	1H NMR	Lacrimispora saccharolytica	96.838
Formate	ASV_137	0.319563	0.338089	0.820411	1533	1257.69	1H NMR	Clostridium perfringens	99.605
Glycine	ASV_261	0.319354	0.338421	0.820637	1535	1259.68	1H NMR	[Clostridium] methoxybenzovorans	95.652
Methylamine	ASV_332	0.319228	0.338623	0.820637	1535	1259.68	1H NMR	Fusobacterium mortiferum	96.032
Methylamine	ASV_156	-0.318849	0.339229	0.82157	1536	1261.93	1H NMR	Terrisporobacter petrolearius	99.605
Isobutyrate	ASV_361	0.317906	0.340741	0.823098	1544	1270.86	1H NMR	Pseudoflavonifractor phocaeensis	96.443
Ethanol	ASV_030	-0.317722	0.341035	0.823098	1544	1270.86	1H NMR	Bifidobacterium longum	100
Isovalerate	ASV_021	0.317652	0.341147	0.823098	1544	1270.86	1H NMR	Alistipes finegoldii	100
Glutamate	ASV_186	-0.317646	0.341157	0.823098	1544	1270.86	1H NMR	Hungatella hathewayi	100
Methanol	ASV_255	-0.317635	0.341175	0.823098	1544	1270.86	1H NMR	Christensenella minuta	92.885
Isobutyrate	ASV_301	0.317577	0.341267	0.823098	1544	1270.86	1H NMR	Gordonibacter pamelaeae	100
Glycine	ASV_198	0.317461	0.341454	0.823098	1544	1270.86	1H NMR	Blautia argi	97.244
Glycine	ASV_308	0.317351	0.34163	0.823098	1544	1270.86	1H NMR	Terrisporobacter petrolearius	99.206
Butyrate	ASV_180	-0.316862	0.342415	0.823724	1548	1275.12	1H NMR	[Clostridium] saccharogumia	100
Glycine	ASV_265	-0.31678	0.342547	0.823724	1548	1275.12	1H NMR	Enterocloster clostridioformis	94.902
Glutamate	ASV_196	-0.316693	0.342688	0.823724	1548	1275.12	1H NMR	Coprococcus comes	99.605
Phenylacetate	ASV_255	-0.316638	0.342775	0.823724	1548	1275.12	1H NMR	Christensenella minuta	92.885
Methanol	ASV_243	0.316005	0.343794	0.825404	1550	1279.38	1H NMR	Haemophilus parainfluenzae	100
Succinate	ASV_207	0.315929	0.343918	0.825404	1550	1279.38	1H NMR	Dorea formicigenerans	98.819
Ethanol	ASV_049	-0.31543	0.344722	0.826792	1552	1283.18	1H NMR	Christensenella hongkongensis	100
Glycine	ASV_025	-0.315294	0.344941	0.826792	1552	1283.18	1H NMR	Intestinibacter bartlettii	100
Butyrate	ASV_132	-0.314923	0.345541	0.827697	1553	1285.41	1H NMR	[Ruminococcus] torques	99.213
Butyrate	ASV_430	0.314638	0.346	0.828263	1554	1287.12	1H NMR	Mediterraneibacter glycyrrhizinilyticus	99.605
Uracil	ASV_244	0.314401	0.346384	0.828648	1555	1288.55	1H NMR	Peptacetobacter hiranonis	100
Isovalerate	ASV_030	-0.31405	0.346953	0.829476	1556	1290.66	1H NMR	Bifidobacterium longum	100
Acetate	ASV_317	0.313758	0.347426	0.829859	1560	1294.58	1H NMR	[Clostridium] methoxybenzovorans	97.233
Valerate	ASV_250	-0.313615	0.347656	0.829859	1560	1294.58	1H NMR	Anaerostipes caccae	100
Glycolate	ASV_125	0.313533	0.34779	0.829859	1560	1294.58	1H NMR	Eubacterium callanderi	100
Propionate	ASV_384	-0.3134	0.348005	0.829859	1560	1294.58	1H NMR	Clostridium saudiense	99.605
Glycine	ASV_301	-0.313081	0.348523	0.830562	1561	1296.51	1H NMR	Gordonibacter pamelaeae	100
Succinate	ASV_186	0.312867	0.34887	0.830856	1562	1297.8	1H NMR	Hungatella hathewayi	100
Glycine	ASV_152	-0.31254	0.349401	0.831587	1563	1299.77	1H NMR	Enterocloster asparagiformis	100
Formate	ASV_196	-0.312156	0.350026	0.832209	1578	1313.23	1H NMR	Coprococcus comes	99.605
Isobutyrate	ASV_431	-0.311792	0.350618	0.832209	1578	1313.23	1H NMR	Neisseria subflava	100
Methylamine	ASV_070	-0.311762	0.350666	0.832209	1578	1313.23	1H NMR	Bacteroides koreensis	100
Glutamate	ASV_160	-0.311467	0.351147	0.832209	1578	1313.23	1H NMR	Bacteroides fragilis	100
Methylamine	ASV_203	0.311352	0.351334	0.832209	1578	1313.23	1H NMR	Streptococcus gordonii	100
Ethanol	ASV_173	0.311124	0.351706	0.832209	1578	1313.23	1H NMR	Lachnospira eligens	99.605
Valerate	ASV_127	0.311011	0.351889	0.832209	1578	1313.23	1H NMR	Oscillibacter ruminantium	95.276
Glycine	ASV_165	-0.310987	0.351929	0.832209	1578	1313.23	1H NMR	Emergencia timonensis	96.443
Glycolate	ASV_403	0.310827	0.352189	0.832209	1578	1313.23	1H NMR	Porphyromonas pasteri	100
Glycolate	ASV_422	-0.310498	0.352727	0.832209	1578	1313.23	1H NMR	Phocaeicola vulgatus	97.233
Trimethylamine	ASV_070	-0.31044	0.352822	0.832209	1578	1313.23	1H NMR	Bacteroides koreensis	100
Uracil	ASV_197	-0.310377	0.352925	0.832209	1578	1313.23	1H NMR	Hungatella effluvii	97.233
Glucose	ASV_153	0.310361	0.352951	0.832209	1578	1313.23	1H NMR	Mediterraneibacter glycyrrhizinilyticus	100
Succinate	ASV_261	-0.310336	0.352992	0.832209	1578	1313.23	1H NMR	[Clostridium] methoxybenzovorans	95.652
Phenylacetate	ASV_301	0.31032	0.353018	0.832209	1578	1313.23	1H NMR	Gordonibacter pamelaeae	100
Butyrate	ASV_317	0.310036	0.353481	0.83275	1581	1316.58	1H NMR	[Clostridium] methoxybenzovorans	97.233
Phenylacetate	ASV_006	0.309801	0.353867	0.83275	1581	1316.58	1H NMR	Ruminococcus bromii	99.608
Alanine	ASV_163	-0.309769	0.353919	0.83275	1581	1316.58	1H NMR	Tyzzerella nexilis	99.213
Uracil	ASV_276	-0.309287	0.354708	0.8337	1592	1327.25	1H NMR	Phocaeicola coprocola	95.652
Succinate	ASV_084	-0.309075	0.355055	0.8337	1592	1327.25	1H NMR	[Clostridium] innocuum	100
Succinate	ASV_124	-0.308932	0.355289	0.8337	1592	1327.25	1H NMR	Lachnospira eligens	93.701
Methanol	ASV_250	-0.308743	0.355598	0.8337	1592	1327.25	1H NMR	Anaerostipes caccae	100
Uracil	ASV_041	-0.308696	0.355675	0.8337	1592	1327.25	1H NMR	Clostridium perfringens	100
Alanine	ASV_227	-0.308512	0.355978	0.8337	1592	1327.25	1H NMR	Lachnoclostridium pacaense	94.882
Butyrate	ASV_025	-0.308364	0.35622	0.8337	1592	1327.25	1H NMR	Intestinibacter bartlettii	100
Isovalerate	ASV_152	-0.30835	0.356243	0.8337	1592	1327.25	1H NMR	Enterocloster asparagiformis	100
Glutamate	ASV_411	-0.308153	0.356566	0.8337	1592	1327.25	1H NMR	Enterococcus ureilyticus	99.606
Isobutyrate	ASV_280	0.308022	0.356783	0.8337	1592	1327.25	1H NMR	Anaeromassilibacillus senegalensis	93.701
Propyl alcohol	ASV_065	0.308018	0.356788	0.8337	1592	1327.25	1H NMR	Hungatella xylanolytica	98.031
Acetate	ASV_048	0.307359	0.357872	0.83478	1598	1333.98	1H NMR	Streptococcus anginosus	100
Formate	ASV_194	0.307206	0.358123	0.83478	1598	1333.98	1H NMR	Varibaculum cambriense	98.425
Methanol	ASV_035	0.307084	0.358325	0.83478	1598	1333.98	1H NMR	Klebsiella grimontii	100
Phenylacetate	ASV_381	0.307033	0.358408	0.83478	1598	1333.98	1H NMR	Lacrimispora saccharolytica	96.838
Propyl alcohol	ASV_411	0.30692	0.358594	0.83478	1598	1333.98	1H NMR	Enterococcus ureilyticus	99.606
Isobutyrate	ASV_084	0.306919	0.358596	0.83478	1598	1333.98	1H NMR	[Clostridium] innocuum	100
Alanine	ASV_180	-0.306651	0.359037	0.835282	1599	1335.62	1H NMR	[Clostridium] saccharogumia	100
Trimethylamine	ASV_191	-0.306109	0.359932	0.835404	1640	1370.06	1H NMR	Lacrimispora saccharolytica	96.443
Propyl alcohol	ASV_253	-0.305991	0.360126	0.835404	1640	1370.06	1H NMR	Oscillibacter ruminantium	94.488
Phenylacetate	ASV_134	0.305891	0.360292	0.835404	1640	1370.06	1H NMR	Merdimonas faecis	100
Uracil	ASV_383	-0.305676	0.360645	0.835404	1640	1370.06	1H NMR	Anaerotignum aminivorans	94.466
Isobutyrate	ASV_261	0.305469	0.360988	0.835404	1640	1370.06	1H NMR	[Clostridium] methoxybenzovorans	95.652
Glycine	ASV_060	-0.305412	0.361081	0.835404	1640	1370.06	1H NMR	Humidesulfovibrio idahonensis	93.307
Uracil	ASV_203	0.305412	0.361082	0.835404	1640	1370.06	1H NMR	Streptococcus gordonii	100
Methanol	ASV_236	0.305006	0.361754	0.835404	1640	1370.06	1H NMR	Faecalicatena contorta	100
Phenylacetate	ASV_045	0.305001	0.361761	0.835404	1640	1370.06	1H NMR	Enterocloster citroniae	100
Alanine	ASV_265	-0.304846	0.362018	0.835404	1640	1370.06	1H NMR	Enterocloster clostridioformis	94.902
Isovalerate	ASV_124	0.304659	0.362328	0.835404	1640	1370.06	1H NMR	Lachnospira eligens	93.701
Glutamate	ASV_156	-0.304493	0.362602	0.835404	1640	1370.06	1H NMR	Terrisporobacter petrolearius	99.605
Glucose	ASV_244	0.304347	0.362844	0.835404	1640	1370.06	1H NMR	Peptacetobacter hiranonis	100
Butyrate	ASV_411	-0.304333	0.362867	0.835404	1640	1370.06	1H NMR	Enterococcus ureilyticus	99.606
Glucose	ASV_203	0.304304	0.362916	0.835404	1640	1370.06	1H NMR	Streptococcus gordonii	100
Isovalerate	ASV_061	-0.304285	0.362947	0.835404	1640	1370.06	1H NMR	Lactonifactor longoviformis	100
Butyrate	ASV_381	0.304209	0.363073	0.835404	1640	1370.06	1H NMR	Lacrimispora saccharolytica	96.838
Alanine	ASV_026	-0.303975	0.363461	0.835404	1640	1370.06	1H NMR	Bacteroides caccae	100
Phenylacetate	ASV_294	-0.303909	0.36357	0.835404	1640	1370.06	1H NMR	Pseudoflavonifractor capillosus	99.213
Glycolate	ASV_019	-0.303701	0.363916	0.835404	1640	1370.06	1H NMR	Hungatella effluvii	100
Glycolate	ASV_056	0.303242	0.364677	0.835404	1640	1370.06	1H NMR	Dialister propionicifaciens	99.603
Uracil	ASV_441	-0.302846	0.365336	0.835404	1640	1370.06	1H NMR	Gemella sanguinis	98.024
Propyl alcohol	ASV_199	-0.302836	0.365352	0.835404	1640	1370.06	1H NMR	Blautia hydrogenotrophica	100
Glycine	ASV_228	-0.302823	0.365373	0.835404	1640	1370.06	1H NMR	Enterocloster asparagiformis	96.838
Trimethylamine	ASV_155	0.302693	0.36559	0.835404	1640	1370.06	1H NMR	Sutterella massiliensis	99.606
Glycine	ASV_324	-0.30269	0.365594	0.835404	1640	1370.06	1H NMR	[Clostridium] methoxybenzovorans	96.063
Uracil	ASV_140	0.302381	0.366109	0.835404	1640	1370.06	1H NMR	[Ruminococcus] lactaris	100
Alanine	ASV_350	0.302364	0.366138	0.835404	1640	1370.06	1H NMR	Rothia mucilaginosa	99.608
Acetate	ASV_189	0.302314	0.366221	0.835404	1640	1370.06	1H NMR	Faecalicatena fissicatena	95.652
Propyl alcohol	ASV_013	0.302178	0.366448	0.835404	1640	1370.06	1H NMR	Enterocloster clostridioformis	100
Glycine	ASV_276	0.302098	0.366581	0.835404	1640	1370.06	1H NMR	Phocaeicola coprocola	95.652
Trimethylamine	ASV_189	0.301988	0.366764	0.835404	1640	1370.06	1H NMR	Faecalicatena fissicatena	95.652
Isovalerate	ASV_202	-0.301911	0.366891	0.835404	1640	1370.06	1H NMR	Pseudescherichia vulneris	99.605
Formate	ASV_211	0.301736	0.367183	0.835404	1640	1370.06	1H NMR	Arcanobacterium canis	98.819
Trimethylamine	ASV_114	0.301607	0.367398	0.835404	1640	1370.06	1H NMR	Blautia faecis	99.605
Succinate	ASV_010	-0.301591	0.367426	0.835404	1640	1370.06	1H NMR	Phocaeicola vulgatus	100
Propionate	ASV_322	0.301349	0.367828	0.835404	1640	1370.06	1H NMR	Fusobacterium perfoetens	98.016
Valerate	ASV_008	0.301347	0.367832	0.835404	1640	1370.06	1H NMR	Bacteroides stercoris	100
Formate	ASV_008	-0.301283	0.367939	0.835404	1640	1370.06	1H NMR	Bacteroides stercoris	100
Methanol	ASV_191	-0.301179	0.368113	0.835404	1640	1370.06	1H NMR	Lacrimispora saccharolytica	96.443
Isobutyrate	ASV_029	0.301069	0.368296	0.835404	1640	1370.06	1H NMR	Sutterella wadsworthensis	100
Isobutyrate	ASV_078	-0.300579	0.369115	0.836454	1642	1373.46	1H NMR	Ruthenibacterium lactatiformans	95.669
Methanol	ASV_034	-0.300523	0.369209	0.836454	1642	1373.46	1H NMR	Faecalibacterium prausnitzii	99.605
Succinate	ASV_283	-0.300175	0.36979	0.836664	1647	1377.98	1H NMR	Streptococcus peroris	100
Propyl alcohol	ASV_153	-0.30004	0.370016	0.836664	1647	1377.98	1H NMR	Mediterraneibacter glycyrrhizinilyticus	100
Glutamate	ASV_110	0.299837	0.370356	0.836664	1647	1377.98	1H NMR	Oscillibacter ruminantium	92.913
Isobutyrate	ASV_146	-0.299797	0.370423	0.836664	1647	1377.98	1H NMR	Ruthenibacterium lactatiformans	100
Acetate	ASV_390	0.299795	0.370426	0.836664	1647	1377.98	1H NMR	Merdimonas faecis	98.814
Isovalerate	ASV_009	0.299589	0.370771	0.836875	1673	1400.09	1H NMR	Bacteroides ovatus	100
Isovalerate	ASV_332	0.29946	0.370988	0.836875	1673	1400.09	1H NMR	Fusobacterium mortiferum	96.032
Propionate	ASV_127	0.29877	0.372145	0.836875	1673	1400.09	1H NMR	Oscillibacter ruminantium	95.276
Methanol	ASV_196	0.298638	0.372366	0.836875	1673	1400.09	1H NMR	Coprococcus comes	99.605
Uracil	ASV_198	-0.298507	0.372587	0.836875	1673	1400.09	1H NMR	Blautia argi	97.244
Succinate	ASV_116	-0.29831	0.372918	0.836875	1673	1400.09	1H NMR	Coprococcus comes	100
Acetate	ASV_127	0.298153	0.373181	0.836875	1673	1400.09	1H NMR	Oscillibacter ruminantium	95.276
Uracil	ASV_021	0.298141	0.373202	0.836875	1673	1400.09	1H NMR	Alistipes finegoldii	100
Propionate	ASV_070	-0.298092	0.373284	0.836875	1673	1400.09	1H NMR	Bacteroides koreensis	100
Glycolate	ASV_009	-0.298056	0.373345	0.836875	1673	1400.09	1H NMR	Bacteroides ovatus	100
Glucose	ASV_280	-0.297658	0.374013	0.836875	1673	1400.09	1H NMR	Anaeromassilibacillus senegalensis	93.701
Butyrate	ASV_139	-0.297635	0.374052	0.836875	1673	1400.09	1H NMR	[Clostridium] methoxybenzovorans	97.244
Alanine	ASV_245	0.297351	0.374531	0.836875	1673	1400.09	1H NMR	Blautia schinkii	97.244
Formate	ASV_236	0.297225	0.374742	0.836875	1673	1400.09	1H NMR	Faecalicatena contorta	100
Alanine	ASV_063	-0.297182	0.374814	0.836875	1673	1400.09	1H NMR	Victivallis vadensis	100
Succinate	ASV_114	0.297097	0.374959	0.836875	1673	1400.09	1H NMR	Blautia faecis	99.605
Acetate	ASV_077	0.297077	0.374992	0.836875	1673	1400.09	1H NMR	Monoglobus pectinilyticus	91.7
Acetate	ASV_114	0.296739	0.375561	0.836875	1673	1400.09	1H NMR	Blautia faecis	99.605
Glycolate	ASV_384	0.296669	0.37568	0.836875	1673	1400.09	1H NMR	Clostridium saudiense	99.605
Glucose	ASV_015	0.29661	0.375779	0.836875	1673	1400.09	1H NMR	Blautia marasmi	100
Valerate	ASV_075	0.29655	0.375881	0.836875	1673	1400.09	1H NMR	Pseudoflavonifractor phocaeensis	96.457
Butyrate	ASV_352	0.296514	0.375941	0.836875	1673	1400.09	1H NMR	Prevotella melaninogenica	100
Trimethylamine	ASV_186	-0.296474	0.376009	0.836875	1673	1400.09	1H NMR	Hungatella hathewayi	100
Ethanol	ASV_197	-0.296418	0.376103	0.836875	1673	1400.09	1H NMR	Hungatella effluvii	97.233
Glucose	ASV_084	-0.296315	0.376276	0.836875	1673	1400.09	1H NMR	[Clostridium] innocuum	100
Acetate	ASV_203	0.29626	0.376369	0.836875	1673	1400.09	1H NMR	Streptococcus gordonii	100
Uracil	ASV_144	0.295833	0.377091	0.837318	1677	1404.18	1H NMR	Sellimonas intestinalis	100
Phenylacetate	ASV_236	-0.295754	0.377225	0.837318	1677	1404.18	1H NMR	Faecalicatena contorta	100
Glycolate	ASV_028	-0.295622	0.377447	0.837318	1677	1404.18	1H NMR	Enterococcus dispar	100
Valerate	ASV_227	-0.29561	0.377468	0.837318	1677	1404.18	1H NMR	Lachnoclostridium pacaense	94.882
Succinate	ASV_138	-0.295132	0.378276	0.837718	1738	1455.95	1H NMR	Ihubacter massiliensis	94.862
Ethanol	ASV_108	0.295024	0.378459	0.837718	1738	1455.95	1H NMR	Sporobacter termitidis	94.882
Trimethylamine	ASV_253	-0.294995	0.378509	0.837718	1738	1455.95	1H NMR	Oscillibacter ruminantium	94.488
Acetate	ASV_352	0.294894	0.378679	0.837718	1738	1455.95	1H NMR	Prevotella melaninogenica	100
Propionate	ASV_431	-0.294789	0.378857	0.837718	1738	1455.95	1H NMR	Neisseria subflava	100
Valerate	ASV_130	-0.29417	0.379906	0.837718	1738	1455.95	1H NMR	Roseburia inulinivorans	100
Propyl alcohol	ASV_213	-0.294167	0.379911	0.837718	1738	1455.95	1H NMR	[Ruminococcus] gnavus	100
Alanine	ASV_203	0.294098	0.380028	0.837718	1738	1455.95	1H NMR	Streptococcus gordonii	100
Propionate	ASV_383	-0.293836	0.380472	0.837718	1738	1455.95	1H NMR	Anaerotignum aminivorans	94.466
Glutamate	ASV_140	0.293566	0.380932	0.837718	1738	1455.95	1H NMR	[Ruminococcus] lactaris	100
Glucose	ASV_191	-0.293493	0.381055	0.837718	1738	1455.95	1H NMR	Lacrimispora saccharolytica	96.443
Methanol	ASV_163	-0.293411	0.381194	0.837718	1738	1455.95	1H NMR	Tyzzerella nexilis	99.213
Glycine	ASV_170	0.293205	0.381544	0.837718	1738	1455.95	1H NMR	Prevotella copri	98.819
Trimethylamine	ASV_250	-0.29316	0.381621	0.837718	1738	1455.95	1H NMR	Anaerostipes caccae	100
Propyl alcohol	ASV_299	-0.293086	0.381747	0.837718	1738	1455.95	1H NMR	Dielma fastidiosa	100
Glucose	ASV_165	-0.292677	0.382443	0.837718	1738	1455.95	1H NMR	Emergencia timonensis	96.443
Butyrate	ASV_045	-0.292631	0.382521	0.837718	1738	1455.95	1H NMR	Enterocloster citroniae	100
Alanine	ASV_377	-0.292628	0.382526	0.837718	1738	1455.95	1H NMR	Haemophilus pittmaniae	100
Isovalerate	ASV_232	-0.292596	0.38258	0.837718	1738	1455.95	1H NMR	Fusobacterium mortiferum	99.206
Butyrate	ASV_078	0.292417	0.382885	0.837718	1738	1455.95	1H NMR	Ruthenibacterium lactatiformans	95.669
Phenylacetate	ASV_389	0.292299	0.383087	0.837718	1738	1455.95	1H NMR	[Clostridium] methoxybenzovorans	95.257
Isovalerate	ASV_015	0.292204	0.383249	0.837718	1738	1455.95	1H NMR	Blautia marasmi	100
Butyrate	ASV_344	0.291591	0.384292	0.837718	1738	1455.95	1H NMR	Sporobacter termitidis	93.701
Glutamate	ASV_199	0.291586	0.384302	0.837718	1738	1455.95	1H NMR	Blautia hydrogenotrophica	100
Propionate	ASV_178	-0.291478	0.384486	0.837718	1738	1455.95	1H NMR	Oscillibacter ruminantium	97.638
Acetate	ASV_035	0.291305	0.384781	0.837718	1738	1455.95	1H NMR	Klebsiella grimontii	100
Isobutyrate	ASV_111	0.291269	0.384843	0.837718	1738	1455.95	1H NMR	Collinsella aerofaciens	100
Alanine	ASV_430	0.291197	0.384966	0.837718	1738	1455.95	1H NMR	Mediterraneibacter glycyrrhizinilyticus	99.605
Uracil	ASV_242	-0.290968	0.385356	0.837718	1738	1455.95	1H NMR	Fournierella massiliensis	96.443
Phenylacetate	ASV_153	-0.290914	0.385448	0.837718	1738	1455.95	1H NMR	Mediterraneibacter glycyrrhizinilyticus	100
Glutamate	ASV_065	-0.290805	0.385634	0.837718	1738	1455.95	1H NMR	Hungatella xylanolytica	98.031
Ethanol	ASV_207	0.290769	0.385696	0.837718	1738	1455.95	1H NMR	Dorea formicigenerans	98.819
Formate	ASV_124	-0.290517	0.386126	0.837718	1738	1455.95	1H NMR	Lachnospira eligens	93.701
Valerate	ASV_084	-0.290472	0.386205	0.837718	1738	1455.95	1H NMR	[Clostridium] innocuum	100
Isovalerate	ASV_383	-0.290439	0.38626	0.837718	1738	1455.95	1H NMR	Anaerotignum aminivorans	94.466
Methanol	ASV_381	0.290365	0.386388	0.837718	1738	1455.95	1H NMR	Lacrimispora saccharolytica	96.838
Alanine	ASV_280	-0.290324	0.386457	0.837718	1738	1455.95	1H NMR	Anaeromassilibacillus senegalensis	93.701
Ethanol	ASV_006	0.289988	0.387033	0.837718	1738	1455.95	1H NMR	Ruminococcus bromii	99.608
Formate	ASV_002	0.289871	0.387232	0.837718	1738	1455.95	1H NMR	Bacteroides uniformis	99.605
Glycine	ASV_009	0.289826	0.38731	0.837718	1738	1455.95	1H NMR	Bacteroides ovatus	100
Glycine	ASV_253	-0.289794	0.387365	0.837718	1738	1455.95	1H NMR	Oscillibacter ruminantium	94.488
Glycine	ASV_294	0.289752	0.387436	0.837718	1738	1455.95	1H NMR	Pseudoflavonifractor capillosus	99.213
Ethanol	ASV_139	0.289338	0.388147	0.837718	1738	1455.95	1H NMR	[Clostridium] methoxybenzovorans	97.244
Alanine	ASV_062	0.289037	0.388662	0.837718	1738	1455.95	1H NMR	Faecalibacterium prausnitzii	98.819
Uracil	ASV_020	-0.288939	0.38883	0.837718	1738	1455.95	1H NMR	Bifidobacterium gallicum	100
Butyrate	ASV_019	0.288927	0.388851	0.837718	1738	1455.95	1H NMR	Hungatella effluvii	100
Succinate	ASV_044	-0.288857	0.388971	0.837718	1738	1455.95	1H NMR	Bacteroides salyersiae	100
Methanol	ASV_025	-0.288687	0.389263	0.837718	1738	1455.95	1H NMR	Intestinibacter bartlettii	100
Glutamate	ASV_093	0.288646	0.389333	0.837718	1738	1455.95	1H NMR	Prevotella copri	100
Acetate	ASV_138	-0.288608	0.389399	0.837718	1738	1455.95	1H NMR	Ihubacter massiliensis	94.862
Ethanol	ASV_309	0.28855	0.389498	0.837718	1738	1455.95	1H NMR	Veillonella dispar	100
Propyl alcohol	ASV_431	-0.288174	0.390144	0.837718	1738	1455.95	1H NMR	Neisseria subflava	100
Alanine	ASV_044	-0.288067	0.390328	0.837718	1738	1455.95	1H NMR	Bacteroides salyersiae	100
Glutamate	ASV_198	0.287955	0.39052	0.837718	1738	1455.95	1H NMR	Blautia argi	97.244
Isovalerate	ASV_182	-0.287743	0.390885	0.837718	1738	1455.95	1H NMR	[Ruminococcus] torques	98.814
Valerate	ASV_266	0.287739	0.390892	0.837718	1738	1455.95	1H NMR	Papillibacter cinnamivorans	92.913
Phenylacetate	ASV_084	0.287697	0.390965	0.837718	1738	1455.95	1H NMR	[Clostridium] innocuum	100
Methanol	ASV_326	0.287685	0.390985	0.837718	1738	1455.95	1H NMR	Prevotellamassilia timonensis	96.838
Glutamate	ASV_027	-0.287683	0.390988	0.837718	1738	1455.95	1H NMR	Parabacteroides merdae	100
Glycine	ASV_227	0.287485	0.391329	0.837718	1738	1455.95	1H NMR	Lachnoclostridium pacaense	94.882
Alanine	ASV_378	-0.287452	0.391385	0.837718	1738	1455.95	1H NMR	Anaerococcus vaginalis	100
Phenylacetate	ASV_139	0.287292	0.391661	0.837825	1739	1456.98	1H NMR	[Clostridium] methoxybenzovorans	97.244
Alanine	ASV_236	0.287067	0.39205	0.838176	1740	1458.42	1H NMR	Faecalicatena contorta	100
Glucose	ASV_065	-0.286704	0.392675	0.83903	1741	1460.75	1H NMR	Hungatella xylanolytica	98.031
Glutamate	ASV_346	0.286253	0.393452	0.839736	1777	1492.21	1H NMR	Fusobacterium equinum	100
Phenylacetate	ASV_483	0.286129	0.393667	0.839736	1777	1492.21	1H NMR	Parabacteroides distasonis	94.071
Uracil	ASV_094	0.285873	0.394109	0.839736	1777	1492.21	1H NMR	Anaerostipes hadrus	100
Isobutyrate	ASV_126	-0.285735	0.394347	0.839736	1777	1492.21	1H NMR	Acutalibacter muris	97.244
Glycine	ASV_124	-0.285681	0.394442	0.839736	1777	1492.21	1H NMR	Lachnospira eligens	93.701
Trimethylamine	ASV_088	-0.285504	0.394747	0.839736	1777	1492.21	1H NMR	Dialister invisus	100
Propionate	ASV_294	0.285486	0.394778	0.839736	1777	1492.21	1H NMR	Pseudoflavonifractor capillosus	99.213
Propionate	ASV_066	0.285022	0.395581	0.839736	1777	1492.21	1H NMR	Intestinimonas butyriciproducens	93.701
Glycolate	ASV_326	0.284876	0.395833	0.839736	1777	1492.21	1H NMR	Prevotellamassilia timonensis	96.838
Isovalerate	ASV_013	0.284863	0.395857	0.839736	1777	1492.21	1H NMR	Enterocloster clostridioformis	100
Methanol	ASV_203	0.284827	0.395918	0.839736	1777	1492.21	1H NMR	Streptococcus gordonii	100
Glutamate	ASV_232	0.284661	0.396205	0.839736	1777	1492.21	1H NMR	Fusobacterium mortiferum	99.206
Butyrate	ASV_044	-0.284382	0.396689	0.839736	1777	1492.21	1H NMR	Bacteroides salyersiae	100
Methanol	ASV_211	-0.284245	0.396926	0.839736	1777	1492.21	1H NMR	Arcanobacterium canis	98.819
Propionate	ASV_156	-0.284162	0.39707	0.839736	1777	1492.21	1H NMR	Terrisporobacter petrolearius	99.605
Glycine	ASV_381	-0.284028	0.397303	0.839736	1777	1492.21	1H NMR	Lacrimispora saccharolytica	96.838
Ethanol	ASV_076	-0.283876	0.397567	0.839736	1777	1492.21	1H NMR	Collinsella intestinalis	100
Methanol	ASV_017	0.283686	0.397896	0.839736	1777	1492.21	1H NMR	Streptococcus rubneri	100
Formate	ASV_005	-0.283629	0.397995	0.839736	1777	1492.21	1H NMR	Blautia faecis	100
Methylamine	ASV_239	-0.283612	0.398024	0.839736	1777	1492.21	1H NMR	Lacrimispora sphenoides	95.652
Isobutyrate	ASV_253	0.283577	0.398086	0.839736	1777	1492.21	1H NMR	Oscillibacter ruminantium	94.488
Methylamine	ASV_065	0.283075	0.398958	0.839736	1777	1492.21	1H NMR	Hungatella xylanolytica	98.031
Trimethylamine	ASV_152	-0.283073	0.398961	0.839736	1777	1492.21	1H NMR	Enterocloster asparagiformis	100
Glycolate	ASV_196	-0.282788	0.399457	0.839736	1777	1492.21	1H NMR	Coprococcus comes	99.605
Alanine	ASV_132	-0.282718	0.399579	0.839736	1777	1492.21	1H NMR	[Ruminococcus] torques	99.213
Propionate	ASV_378	0.282691	0.399624	0.839736	1777	1492.21	1H NMR	Anaerococcus vaginalis	100
Isovalerate	ASV_322	-0.282322	0.400268	0.839736	1777	1492.21	1H NMR	Fusobacterium perfoetens	98.016
Isobutyrate	ASV_251	-0.282274	0.400351	0.839736	1777	1492.21	1H NMR	Lacrimispora algidixylanolytica	96.85
Butyrate	ASV_269	0.282263	0.400369	0.839736	1777	1492.21	1H NMR	Sellimonas intestinalis	99.605
Propyl alcohol	ASV_021	-0.282158	0.400553	0.839736	1777	1492.21	1H NMR	Alistipes finegoldii	100
Glutamate	ASV_213	0.282093	0.400667	0.839736	1777	1492.21	1H NMR	[Ruminococcus] gnavus	100
Alanine	ASV_160	-0.282057	0.400728	0.839736	1777	1492.21	1H NMR	Bacteroides fragilis	100
Methylamine	ASV_170	0.282017	0.400798	0.839736	1777	1492.21	1H NMR	Prevotella copri	98.819
Propionate	ASV_137	-0.281979	0.400865	0.839736	1777	1492.21	1H NMR	Clostridium perfringens	99.605
Propionate	ASV_029	-0.281869	0.401056	0.839736	1777	1492.21	1H NMR	Sutterella wadsworthensis	100
Formate	ASV_110	-0.281826	0.401132	0.839736	1777	1492.21	1H NMR	Oscillibacter ruminantium	92.913
Glutamate	ASV_157	0.281195	0.402232	0.840692	1781	1497.27	1H NMR	Schaalia turicensis	99.606
Isovalerate	ASV_093	-0.281178	0.402261	0.840692	1781	1497.27	1H NMR	Prevotella copri	100
Acetate	ASV_201	-0.281122	0.402359	0.840692	1781	1497.27	1H NMR	Porphyromonas somerae	100
Alanine	ASV_018	0.281045	0.402493	0.840692	1781	1497.27	1H NMR	Parabacteroides distasonis	99.213
Formate	ASV_084	0.280901	0.402746	0.840749	1782	1498.21	1H NMR	[Clostridium] innocuum	100
Propyl alcohol	ASV_077	-0.280728	0.403048	0.840907	1783	1499.34	1H NMR	Monoglobus pectinilyticus	91.7
Phenylacetate	ASV_207	-0.280344	0.403718	0.841232	1794	1509.17	1H NMR	Dorea formicigenerans	98.819
Butyrate	ASV_353	0.280309	0.40378	0.841232	1794	1509.17	1H NMR	Megamonas funiformis	100
Glutamate	ASV_069	-0.280205	0.403961	0.841232	1794	1509.17	1H NMR	Eggerthella lenta	100
Isovalerate	ASV_299	-0.28006	0.404215	0.841232	1794	1509.17	1H NMR	Dielma fastidiosa	100
Ethanol	ASV_219	0.27979	0.404687	0.841232	1794	1509.17	1H NMR	Dialister propionicifaciens	93.307
Glucose	ASV_033	0.279596	0.405027	0.841232	1794	1509.17	1H NMR	[Clostridium] scindens	100
Propyl alcohol	ASV_028	0.279527	0.405148	0.841232	1794	1509.17	1H NMR	Enterococcus dispar	100
Ethanol	ASV_211	-0.279512	0.405174	0.841232	1794	1509.17	1H NMR	Arcanobacterium canis	98.819
Formate	ASV_253	-0.279362	0.405437	0.841232	1794	1509.17	1H NMR	Oscillibacter ruminantium	94.488
Uracil	ASV_430	-0.27927	0.405598	0.841232	1794	1509.17	1H NMR	Mediterraneibacter glycyrrhizinilyticus	99.605
Valerate	ASV_011	0.279217	0.405691	0.841232	1794	1509.17	1H NMR	Eisenbergiella tayi	100
Uracil	ASV_422	0.278869	0.406301	0.841702	1801	1515.9	1H NMR	Phocaeicola vulgatus	97.233
Methanol	ASV_227	-0.278696	0.406604	0.841702	1801	1515.9	1H NMR	Lachnoclostridium pacaense	94.882
Isobutyrate	ASV_228	0.278624	0.406731	0.841702	1801	1515.9	1H NMR	Enterocloster asparagiformis	96.838
Isovalerate	ASV_344	-0.278568	0.40683	0.841702	1801	1515.9	1H NMR	Sporobacter termitidis	93.701
Succinate	ASV_247	0.278245	0.407396	0.841702	1801	1515.9	1H NMR	Oscillibacter ruminantium	93.676
Phenylacetate	ASV_108	0.278227	0.407428	0.841702	1801	1515.9	1H NMR	Sporobacter termitidis	94.882
Trimethylamine	ASV_239	-0.278185	0.407501	0.841702	1801	1515.9	1H NMR	Lacrimispora sphenoides	95.652
Isovalerate	ASV_139	0.277781	0.408211	0.842367	1805	1520.47	1H NMR	[Clostridium] methoxybenzovorans	97.244
Glutamate	ASV_130	0.277537	0.40864	0.842367	1805	1520.47	1H NMR	Roseburia inulinivorans	100
Glutamate	ASV_077	0.277518	0.408673	0.842367	1805	1520.47	1H NMR	Monoglobus pectinilyticus	91.7
Phenylacetate	ASV_041	-0.277486	0.408729	0.842367	1805	1520.47	1H NMR	Clostridium perfringens	100
Ethanol	ASV_308	-0.277133	0.409351	0.842901	1807	1523.12	1H NMR	Terrisporobacter petrolearius	99.206
Acetate	ASV_236	0.277081	0.409442	0.842901	1807	1523.12	1H NMR	Faecalicatena contorta	100
Valerate	ASV_301	-0.27688	0.409797	0.843166	1808	1524.44	1H NMR	Gordonibacter pamelaeae	100
Trimethylamine	ASV_065	0.276424	0.410599	0.843548	1812	1528.51	1H NMR	Hungatella xylanolytica	98.031
Butyrate	ASV_299	0.276402	0.410639	0.843548	1812	1528.51	1H NMR	Dielma fastidiosa	100
Uracil	ASV_009	0.276347	0.410736	0.843548	1812	1528.51	1H NMR	Bacteroides ovatus	100
Propyl alcohol	ASV_146	-0.27626	0.41089	0.843548	1812	1528.51	1H NMR	Ruthenibacterium lactatiformans	100
Propionate	ASV_013	0.275954	0.411428	0.843908	1814	1530.85	1H NMR	Enterocloster clostridioformis	100
Glycine	ASV_017	0.275903	0.411519	0.843908	1814	1530.85	1H NMR	Streptococcus rubneri	100
Glycolate	ASV_082	-0.275755	0.41178	0.843979	1815	1531.82	1H NMR	Bacteroides faecichinchillae	100
Isovalerate	ASV_251	-0.275224	0.412718	0.844683	1823	1539.86	1H NMR	Lacrimispora algidixylanolytica	96.85
Glucose	ASV_024	0.27506	0.413008	0.844683	1823	1539.86	1H NMR	Pseudescherichia vulneris	100
Valerate	ASV_242	0.275043	0.413038	0.844683	1823	1539.86	1H NMR	Fournierella massiliensis	96.443
Butyrate	ASV_018	0.274728	0.413595	0.844683	1823	1539.86	1H NMR	Parabacteroides distasonis	99.213
Alanine	ASV_224	-0.274674	0.413691	0.844683	1823	1539.86	1H NMR	Holdemania massiliensis	100
Glutamate	ASV_111	-0.27467	0.413697	0.844683	1823	1539.86	1H NMR	Collinsella aerofaciens	100
Isovalerate	ASV_168	0.274624	0.413778	0.844683	1823	1539.86	1H NMR	Monoglobus pectinilyticus	92.549
Methylamine	ASV_114	0.274533	0.41394	0.844683	1823	1539.86	1H NMR	Blautia faecis	99.605
Glycine	ASV_175	0.274231	0.414474	0.845265	1832	1548.53	1H NMR	Flintibacter butyricus	98.024
Succinate	ASV_265	-0.274079	0.414743	0.845265	1832	1548.53	1H NMR	Enterocloster clostridioformis	94.902
Butyrate	ASV_197	0.273835	0.415177	0.845265	1832	1548.53	1H NMR	Hungatella effluvii	97.233
Methylamine	ASV_137	-0.273717	0.415385	0.845265	1832	1548.53	1H NMR	Clostridium perfringens	99.605
Glucose	ASV_048	0.273482	0.415803	0.845265	1832	1548.53	1H NMR	Streptococcus anginosus	100
Butyrate	ASV_384	-0.273278	0.416164	0.845265	1832	1548.53	1H NMR	Clostridium saudiense	99.605
Glycolate	ASV_483	0.273266	0.416186	0.845265	1832	1548.53	1H NMR	Parabacteroides distasonis	94.071
Propyl alcohol	ASV_170	0.273245	0.416223	0.845265	1832	1548.53	1H NMR	Prevotella copri	98.819
Isovalerate	ASV_388	0.273218	0.41627	0.845265	1832	1548.53	1H NMR	Lautropia mirabilis	100
Methanol	ASV_280	-0.27307	0.416533	0.845336	1833	1549.5	1H NMR	Anaeromassilibacillus senegalensis	93.701
Methanol	ASV_180	-0.272598	0.417372	0.845354	1848	1562.21	1H NMR	[Clostridium] saccharogumia	100
Butyrate	ASV_026	-0.272547	0.417462	0.845354	1848	1562.21	1H NMR	Bacteroides caccae	100
Isobutyrate	ASV_076	-0.272532	0.417488	0.845354	1848	1562.21	1H NMR	Collinsella intestinalis	100
Methylamine	ASV_389	-0.272403	0.417718	0.845354	1848	1562.21	1H NMR	[Clostridium] methoxybenzovorans	95.257
Propyl alcohol	ASV_201	-0.272372	0.417773	0.845354	1848	1562.21	1H NMR	Porphyromonas somerae	100
Acetate	ASV_250	-0.271821	0.418754	0.845354	1848	1562.21	1H NMR	Anaerostipes caccae	100
Phenylacetate	ASV_126	-0.271739	0.418899	0.845354	1848	1562.21	1H NMR	Acutalibacter muris	97.244
Butyrate	ASV_032	0.271533	0.419265	0.845354	1848	1562.21	1H NMR	Erysipelatoclostridium ramosum	100
Butyrate	ASV_378	-0.271515	0.419297	0.845354	1848	1562.21	1H NMR	Anaerococcus vaginalis	100
Uracil	ASV_377	0.271402	0.419499	0.845354	1848	1562.21	1H NMR	Haemophilus pittmaniae	100
Ethanol	ASV_280	0.271288	0.419701	0.845354	1848	1562.21	1H NMR	Anaeromassilibacillus senegalensis	93.701
Methanol	ASV_160	-0.271245	0.419778	0.845354	1848	1562.21	1H NMR	Bacteroides fragilis	100
Isobutyrate	ASV_108	0.271243	0.419782	0.845354	1848	1562.21	1H NMR	Sporobacter termitidis	94.882
Butyrate	ASV_242	0.271184	0.419888	0.845354	1848	1562.21	1H NMR	Fournierella massiliensis	96.443
Glycine	ASV_211	0.271149	0.41995	0.845354	1848	1562.21	1H NMR	Arcanobacterium canis	98.819
Acetate	ASV_108	-0.270315	0.421438	0.84789	1849	1567.75	1H NMR	Sporobacter termitidis	94.882
Alanine	ASV_261	-0.270132	0.421764	0.848088	1850	1568.96	1H NMR	[Clostridium] methoxybenzovorans	95.652
Isovalerate	ASV_035	-0.269885	0.422205	0.848186	1855	1573.38	1H NMR	Klebsiella grimontii	100
Glutamate	ASV_153	0.26977	0.42241	0.848186	1855	1573.38	1H NMR	Mediterraneibacter glycyrrhizinilyticus	100
Methanol	ASV_157	-0.269664	0.4226	0.848186	1855	1573.38	1H NMR	Schaalia turicensis	99.606
Isobutyrate	ASV_173	0.269481	0.422928	0.848186	1855	1573.38	1H NMR	Lachnospira eligens	99.605
Methylamine	ASV_250	-0.269467	0.422953	0.848186	1855	1573.38	1H NMR	Anaerostipes caccae	100
Succinate	ASV_045	-0.269337	0.423185	0.848194	1856	1574.25	1H NMR	Enterocloster citroniae	100
Formate	ASV_025	-0.269117	0.423578	0.848305	1859	1577	1H NMR	Intestinibacter bartlettii	100
Isovalerate	ASV_213	-0.268942	0.423892	0.848305	1859	1577	1H NMR	[Ruminococcus] gnavus	100
Trimethylamine	ASV_173	-0.268924	0.423924	0.848305	1859	1577	1H NMR	Lachnospira eligens	99.605
Uracil	ASV_022	-0.268159	0.425295	0.849998	1883	1600.55	1H NMR	Clostridium tertium	100
Butyrate	ASV_062	0.267661	0.426189	0.849998	1883	1600.55	1H NMR	Faecalibacterium prausnitzii	98.819
Propyl alcohol	ASV_243	0.267426	0.426609	0.849998	1883	1600.55	1H NMR	Haemophilus parainfluenzae	100
Isobutyrate	ASV_010	0.267413	0.426633	0.849998	1883	1600.55	1H NMR	Phocaeicola vulgatus	100
Glucose	ASV_164	0.267407	0.426644	0.849998	1883	1600.55	1H NMR	Enterocloster clostridioformis	95.312
Formate	ASV_078	-0.267205	0.427007	0.849998	1883	1600.55	1H NMR	Ruthenibacterium lactatiformans	95.669
Valerate	ASV_430	0.267129	0.427143	0.849998	1883	1600.55	1H NMR	Mediterraneibacter glycyrrhizinilyticus	99.605
Propyl alcohol	ASV_211	-0.266988	0.427396	0.849998	1883	1600.55	1H NMR	Arcanobacterium canis	98.819
Propionate	ASV_069	0.266952	0.427462	0.849998	1883	1600.55	1H NMR	Eggerthella lenta	100
Alanine	ASV_048	0.266874	0.427602	0.849998	1883	1600.55	1H NMR	Streptococcus anginosus	100
Methanol	ASV_168	-0.266619	0.42806	0.849998	1883	1600.55	1H NMR	Monoglobus pectinilyticus	92.549
Glycolate	ASV_138	-0.266466	0.428335	0.849998	1883	1600.55	1H NMR	Ihubacter massiliensis	94.862
Ethanol	ASV_024	0.266271	0.428685	0.849998	1883	1600.55	1H NMR	Pseudescherichia vulneris	100
Propionate	ASV_265	-0.266136	0.42893	0.849998	1883	1600.55	1H NMR	Enterocloster clostridioformis	94.902
Isobutyrate	ASV_024	-0.266102	0.428991	0.849998	1883	1600.55	1H NMR	Pseudescherichia vulneris	100
Glucose	ASV_194	-0.266097	0.428999	0.849998	1883	1600.55	1H NMR	Varibaculum cambriense	98.425
Succinate	ASV_253	-0.266037	0.429108	0.849998	1883	1600.55	1H NMR	Oscillibacter ruminantium	94.488
Ethanol	ASV_186	-0.265826	0.429488	0.849998	1883	1600.55	1H NMR	Hungatella hathewayi	100
Ethanol	ASV_094	-0.265812	0.429513	0.849998	1883	1600.55	1H NMR	Anaerostipes hadrus	100
Succinate	ASV_152	0.265745	0.429633	0.849998	1883	1600.55	1H NMR	Enterocloster asparagiformis	100
Isovalerate	ASV_012	-0.265584	0.429923	0.849998	1883	1600.55	1H NMR	Blautia producta	100
Trimethylamine	ASV_134	0.265489	0.430096	0.849998	1883	1600.55	1H NMR	Merdimonas faecis	100
Isovalerate	ASV_219	0.265439	0.430185	0.849998	1883	1600.55	1H NMR	Dialister propionicifaciens	93.307
Acetate	ASV_173	-0.2654	0.430254	0.849998	1883	1600.55	1H NMR	Lachnospira eligens	99.605
Ethanol	ASV_326	-0.26476	0.43141	0.851303	1886	1605.56	1H NMR	Prevotellamassilia timonensis	96.838
Formate	ASV_186	0.264727	0.431469	0.851303	1886	1605.56	1H NMR	Hungatella hathewayi	100
Acetate	ASV_164	0.264654	0.431602	0.851303	1886	1605.56	1H NMR	Enterocloster clostridioformis	95.312
Alanine	ASV_137	-0.264458	0.431956	0.851529	1888	1607.69	1H NMR	Clostridium perfringens	99.605
Phenylacetate	ASV_069	0.264337	0.432174	0.851529	1888	1607.69	1H NMR	Eggerthella lenta	100
Phenylacetate	ASV_202	-0.264158	0.432498	0.851684	1891	1610.54	1H NMR	Pseudescherichia vulneris	99.605
Propionate	ASV_032	0.263961	0.432854	0.851684	1891	1610.54	1H NMR	Erysipelatoclostridium ramosum	100
Uracil	ASV_023	0.263914	0.432939	0.851684	1891	1610.54	1H NMR	[Clostridium] symbiosum	97.638
Methylamine	ASV_163	-0.263346	0.433966	0.851853	1898	1616.82	1H NMR	Tyzzerella nexilis	99.213
Formate	ASV_242	-0.263326	0.434003	0.851853	1898	1616.82	1H NMR	Fournierella massiliensis	96.443
Succinate	ASV_337	-0.263252	0.434137	0.851853	1898	1616.82	1H NMR	Fusobacterium periodonticum	100
Succinate	ASV_361	-0.263243	0.434153	0.851853	1898	1616.82	1H NMR	Pseudoflavonifractor phocaeensis	96.443
Methylamine	ASV_033	0.263126	0.434364	0.851853	1898	1616.82	1H NMR	[Clostridium] scindens	100
Glycolate	ASV_004	-0.263089	0.434432	0.851853	1898	1616.82	1H NMR	Flavonifractor plautii	100
Acetate	ASV_324	-0.262981	0.434628	0.851853	1898	1616.82	1H NMR	[Clostridium] methoxybenzovorans	96.063
Glutamate	ASV_276	0.262735	0.435072	0.852274	1899	1618.47	1H NMR	Phocaeicola coprocola	95.652
Glutamate	ASV_095	-0.262533	0.43544	0.852546	1900	1619.84	1H NMR	Sutterella massiliensis	100
Propyl alcohol	ASV_326	0.261724	0.436908	0.854108	1942	1658.68	1H NMR	Prevotellamassilia timonensis	96.838
Propyl alcohol	ASV_361	0.261703	0.436946	0.854108	1942	1658.68	1H NMR	Pseudoflavonifractor phocaeensis	96.443
Trimethylamine	ASV_136	-0.261654	0.437034	0.854108	1942	1658.68	1H NMR	Lacrimispora sphenoides	96.443
Methanol	ASV_202	0.261572	0.437183	0.854108	1942	1658.68	1H NMR	Pseudescherichia vulneris	99.605
Methylamine	ASV_186	-0.261456	0.437395	0.854108	1942	1658.68	1H NMR	Hungatella hathewayi	100
Acetate	ASV_027	-0.261311	0.437658	0.854108	1942	1658.68	1H NMR	Parabacteroides merdae	100
Glycine	ASV_013	-0.261197	0.437866	0.854108	1942	1658.68	1H NMR	Enterocloster clostridioformis	100
Formate	ASV_001	-0.260851	0.438494	0.854108	1942	1658.68	1H NMR	Akkermansia muciniphila	100
Butyrate	ASV_191	-0.260724	0.438726	0.854108	1942	1658.68	1H NMR	Lacrimispora saccharolytica	96.443
Succinate	ASV_031	0.260634	0.43889	0.854108	1942	1658.68	1H NMR	Gemmiger formicilis	100
Glycolate	ASV_219	0.260563	0.439019	0.854108	1942	1658.68	1H NMR	Dialister propionicifaciens	93.307
Succinate	ASV_146	0.260416	0.439286	0.854108	1942	1658.68	1H NMR	Ruthenibacterium lactatiformans	100
Isobutyrate	ASV_110	-0.260186	0.439706	0.854108	1942	1658.68	1H NMR	Oscillibacter ruminantium	92.913
Butyrate	ASV_125	-0.260162	0.439748	0.854108	1942	1658.68	1H NMR	Eubacterium callanderi	100
Butyrate	ASV_404	0.25991	0.440208	0.854108	1942	1658.68	1H NMR	Alloprevotella rava	88.933
Valerate	ASV_027	0.259754	0.440491	0.854108	1942	1658.68	1H NMR	Parabacteroides merdae	100
Methylamine	ASV_388	0.259652	0.440678	0.854108	1942	1658.68	1H NMR	Lautropia mirabilis	100
Propionate	ASV_344	0.259555	0.440855	0.854108	1942	1658.68	1H NMR	Sporobacter termitidis	93.701
Methylamine	ASV_138	-0.259519	0.440922	0.854108	1942	1658.68	1H NMR	Ihubacter massiliensis	94.862
Formate	ASV_139	0.25951	0.440938	0.854108	1942	1658.68	1H NMR	[Clostridium] methoxybenzovorans	97.244
Isobutyrate	ASV_483	0.259352	0.441225	0.854108	1942	1658.68	1H NMR	Parabacteroides distasonis	94.071
Glucose	ASV_069	-0.258937	0.441983	0.854108	1942	1658.68	1H NMR	Eggerthella lenta	100
Propyl alcohol	ASV_228	-0.258912	0.442029	0.854108	1942	1658.68	1H NMR	Enterocloster asparagiformis	96.838
Succinate	ASV_381	-0.258884	0.442079	0.854108	1942	1658.68	1H NMR	Lacrimispora saccharolytica	96.838
Glucose	ASV_317	0.258511	0.442761	0.854108	1942	1658.68	1H NMR	[Clostridium] methoxybenzovorans	97.233
Succinate	ASV_034	-0.258407	0.442951	0.854108	1942	1658.68	1H NMR	Faecalibacterium prausnitzii	99.605
Propyl alcohol	ASV_023	-0.2584	0.442965	0.854108	1942	1658.68	1H NMR	[Clostridium] symbiosum	97.638
Propyl alcohol	ASV_075	0.258336	0.44308	0.854108	1942	1658.68	1H NMR	Pseudoflavonifractor phocaeensis	96.457
Acetate	ASV_165	-0.258302	0.443143	0.854108	1942	1658.68	1H NMR	Emergencia timonensis	96.443
Glutamate	ASV_483	-0.257678	0.444285	0.854108	1942	1658.68	1H NMR	Parabacteroides distasonis	94.071
Propyl alcohol	ASV_269	0.257618	0.444394	0.854108	1942	1658.68	1H NMR	Sellimonas intestinalis	99.605
Uracil	ASV_400	-0.257356	0.444875	0.854108	1942	1658.68	1H NMR	Fusobacterium periodonticum	99.603
Glycolate	ASV_162	0.257347	0.444892	0.854108	1942	1658.68	1H NMR	Anaerotruncus colihominis	100
Isobutyrate	ASV_337	0.257317	0.444947	0.854108	1942	1658.68	1H NMR	Fusobacterium periodonticum	100
Valerate	ASV_048	0.257316	0.444948	0.854108	1942	1658.68	1H NMR	Streptococcus anginosus	100
Alanine	ASV_114	0.257302	0.444973	0.854108	1942	1658.68	1H NMR	Blautia faecis	99.605
Methylamine	ASV_227	-0.256973	0.445576	0.854108	1942	1658.68	1H NMR	Lachnoclostridium pacaense	94.882
Succinate	ASV_421	0.256905	0.445701	0.854108	1942	1658.68	1H NMR	Leptotrichia wadei	93.307
Glycine	ASV_215	-0.256878	0.44575	0.854108	1942	1658.68	1H NMR	Hespellia porcina	95.257
Isovalerate	ASV_245	0.256865	0.445775	0.854108	1942	1658.68	1H NMR	Blautia schinkii	97.244
Glycolate	ASV_400	0.256836	0.445828	0.854108	1942	1658.68	1H NMR	Fusobacterium periodonticum	99.603
Succinate	ASV_019	-0.256807	0.445881	0.854108	1942	1658.68	1H NMR	Hungatella effluvii	100
Formate	ASV_029	0.256416	0.446599	0.855042	1943	1661.35	1H NMR	Sutterella wadsworthensis	100
Succinate	ASV_411	-0.256247	0.446909	0.855196	1944	1662.5	1H NMR	Enterococcus ureilyticus	99.606
Glycine	ASV_178	0.255836	0.447663	0.856198	1945	1665.31	1H NMR	Oscillibacter ruminantium	97.638
Succinate	ASV_378	-0.255619	0.448061	0.856519	1946	1666.79	1H NMR	Anaerococcus vaginalis	100
Succinate	ASV_404	-0.255344	0.448567	0.856533	1953	1672.81	1H NMR	Alloprevotella rava	88.933
Glutamate	ASV_014	0.255331	0.448591	0.856533	1953	1672.81	1H NMR	Alistipes onderdonkii	100
Succinate	ASV_266	-0.255063	0.449084	0.856533	1953	1672.81	1H NMR	Papillibacter cinnamivorans	92.913
Phenylacetate	ASV_026	0.254924	0.44934	0.856533	1953	1672.81	1H NMR	Bacteroides caccae	100
Glutamate	ASV_265	-0.254901	0.449381	0.856533	1953	1672.81	1H NMR	Enterocloster clostridioformis	94.902
Succinate	ASV_344	0.25484	0.449495	0.856533	1953	1672.81	1H NMR	Sporobacter termitidis	93.701
Ethanol	ASV_111	0.254739	0.44968	0.856533	1953	1672.81	1H NMR	Collinsella aerofaciens	100
Methylamine	ASV_168	-0.254287	0.450512	0.857629	1956	1677.52	1H NMR	Monoglobus pectinilyticus	92.549
Glycolate	ASV_076	0.254166	0.450736	0.857629	1956	1677.52	1H NMR	Collinsella intestinalis	100
Propionate	ASV_115	0.254051	0.450947	0.857629	1956	1677.52	1H NMR	Acetivibrio thermocellus	92.913
Propionate	ASV_186	-0.253454	0.452049	0.858604	1964	1686.3	1H NMR	Hungatella hathewayi	100
Valerate	ASV_421	0.25324	0.452444	0.858604	1964	1686.3	1H NMR	Leptotrichia wadei	93.307
Propionate	ASV_075	0.253157	0.452597	0.858604	1964	1686.3	1H NMR	Pseudoflavonifractor phocaeensis	96.457
Isobutyrate	ASV_152	-0.253087	0.452725	0.858604	1964	1686.3	1H NMR	Enterocloster asparagiformis	100
Valerate	ASV_182	-0.252971	0.452941	0.858604	1964	1686.3	1H NMR	[Ruminococcus] torques	98.814
Succinate	ASV_483	-0.252913	0.453047	0.858604	1964	1686.3	1H NMR	Parabacteroides distasonis	94.071
Trimethylamine	ASV_126	-0.252798	0.453259	0.858604	1964	1686.3	1H NMR	Acutalibacter muris	97.244
Propyl alcohol	ASV_019	0.252773	0.453306	0.858604	1964	1686.3	1H NMR	Hungatella effluvii	100
Isovalerate	ASV_247	0.252583	0.453657	0.858831	1965	1687.6	1H NMR	Oscillibacter ruminantium	93.676
Isovalerate	ASV_242	0.252251	0.454271	0.859056	1970	1692.34	1H NMR	Fournierella massiliensis	96.443
Ethanol	ASV_078	-0.252169	0.454423	0.859056	1970	1692.34	1H NMR	Ruthenibacterium lactatiformans	95.669
Propionate	ASV_337	0.251913	0.454896	0.859056	1970	1692.34	1H NMR	Fusobacterium periodonticum	100
Isobutyrate	ASV_049	0.251904	0.454914	0.859056	1970	1692.34	1H NMR	Christensenella hongkongensis	100
Ethanol	ASV_232	-0.251895	0.45493	0.859056	1970	1692.34	1H NMR	Fusobacterium mortiferum	99.206
Butyrate	ASV_156	-0.251633	0.455415	0.859534	1971	1694.14	1H NMR	Terrisporobacter petrolearius	99.605
Alanine	ASV_253	-0.250859	0.45685	0.861538	1989	1713.6	1H NMR	Oscillibacter ruminantium	94.488
Phenylacetate	ASV_383	-0.250412	0.457678	0.861538	1989	1713.6	1H NMR	Anaerotignum aminivorans	94.466
Valerate	ASV_378	-0.250399	0.457703	0.861538	1989	1713.6	1H NMR	Anaerococcus vaginalis	100
Succinate	ASV_156	-0.25027	0.457943	0.861538	1989	1713.6	1H NMR	Terrisporobacter petrolearius	99.605
Succinate	ASV_180	-0.250047	0.458357	0.861538	1989	1713.6	1H NMR	[Clostridium] saccharogumia	100
Glycine	ASV_421	0.249949	0.458539	0.861538	1989	1713.6	1H NMR	Leptotrichia wadei	93.307
Valerate	ASV_020	0.249859	0.458707	0.861538	1989	1713.6	1H NMR	Bifidobacterium gallicum	100
Isobutyrate	ASV_309	0.249723	0.458957	0.861538	1989	1713.6	1H NMR	Veillonella dispar	100
Trimethylamine	ASV_066	0.249657	0.459081	0.861538	1989	1713.6	1H NMR	Intestinimonas butyriciproducens	93.701
Acetate	ASV_234	-0.249647	0.459099	0.861538	1989	1713.6	1H NMR	Hungatella xylanolytica	98.419
Glucose	ASV_483	-0.249473	0.459423	0.861538	1989	1713.6	1H NMR	Parabacteroides distasonis	94.071
Butyrate	ASV_390	0.249276	0.459789	0.861538	1989	1713.6	1H NMR	Merdimonas faecis	98.814
Isovalerate	ASV_091	-0.249035	0.460237	0.861538	1989	1713.6	1H NMR	Bifidobacterium merycicum	100
Valerate	ASV_099	0.249034	0.460239	0.861538	1989	1713.6	1H NMR	Butyricicoccus faecihominis	99.606
Isobutyrate	ASV_269	0.249029	0.460249	0.861538	1989	1713.6	1H NMR	Sellimonas intestinalis	99.605
Alanine	ASV_353	0.248868	0.460549	0.861538	1989	1713.6	1H NMR	Megamonas funiformis	100
Glutamate	ASV_031	0.248824	0.460631	0.861538	1989	1713.6	1H NMR	Gemmiger formicilis	100
Trimethylamine	ASV_280	-0.248816	0.460645	0.861538	1989	1713.6	1H NMR	Anaeromassilibacillus senegalensis	93.701
Alanine	ASV_077	0.248411	0.4614	0.862467	1999	1724.07	1H NMR	Monoglobus pectinilyticus	91.7
Glycolate	ASV_063	0.248055	0.462064	0.862467	1999	1724.07	1H NMR	Victivallis vadensis	100
Alanine	ASV_243	0.248043	0.462086	0.862467	1999	1724.07	1H NMR	Haemophilus parainfluenzae	100
Methylamine	ASV_034	-0.24788	0.462389	0.862467	1999	1724.07	1H NMR	Faecalibacterium prausnitzii	99.605
Propionate	ASV_318	-0.247558	0.462989	0.862467	1999	1724.07	1H NMR	Anaeromassilibacillus senegalensis	100
Glycolate	ASV_430	0.247521	0.463059	0.862467	1999	1724.07	1H NMR	Mediterraneibacter glycyrrhizinilyticus	99.605
Glycolate	ASV_265	0.247462	0.463169	0.862467	1999	1724.07	1H NMR	Enterocloster clostridioformis	94.902
Glutamate	ASV_239	-0.247416	0.463255	0.862467	1999	1724.07	1H NMR	Lacrimispora sphenoides	95.652
Propionate	ASV_234	-0.247337	0.463402	0.862467	1999	1724.07	1H NMR	Hungatella xylanolytica	98.419
Glycine	ASV_337	0.247306	0.46346	0.862467	1999	1724.07	1H NMR	Fusobacterium periodonticum	100
[truncated: 1,721 more rows]

## Sheet: Table S5
Metabolite	ASV ID	Pearson correlation coefficient	p value	FDR	FDRrank	FDNum	Metabolomics methodology	Species (BLAST top hit)	BLAST identity (%)
4-Hydroxybenzoate	ASV_084	0.658194	0.0276828	0.588163	499	293.493	HILIC-MS	[Clostridium] innocuum	100
Cholate	ASV_084	0.60622	0.0480276	0.698476	729	509.189	HILIC-MS	[Clostridium] innocuum	100
4-Hydroxyphenylacetate	ASV_084	0.544119	0.0835578	0.759826	1313	997.652	HILIC-MS	[Clostridium] innocuum	100
Benzyl alcohol	ASV_084	0.538115	0.0877154	0.759826	1313	997.652	HILIC-MS	[Clostridium] innocuum	100
L-Glutamine	ASV_084	-0.507766	0.11082	0.777394	1513	1176.2	HILIC-MS	[Clostridium] innocuum	100
Uridine	ASV_084	0.506487	0.111872	0.779281	1522	1186.07	HILIC-MS	[Clostridium] innocuum	100
3-(2-hydroxyphenyl)propanoate	ASV_084	-0.496935	0.119933	0.793219	1603	1271.53	HILIC-MS	[Clostridium] innocuum	100
Glucose 6-phosphate	ASV_084	-0.465712	0.148839	0.823791	1918	1580.03	HILIC-MS	[Clostridium] innocuum	100
N-Acetyl-L-alanine	ASV_084	-0.463159	0.151379	0.828046	1972	1632.91	HILIC-MS	[Clostridium] innocuum	100
Adenine	ASV_084	-0.456979	0.157637	0.832518	2246	1869.84	HILIC-MS	[Clostridium] innocuum	100
L-Tyrosine	ASV_084	-0.434487	0.181759	0.837198	2445	2046.95	HILIC-MS	[Clostridium] innocuum	100
Rosmarinate	ASV_084	-0.429119	0.187829	0.837198	2445	2046.95	HILIC-MS	[Clostridium] innocuum	100
Pimelic acid	ASV_084	-0.425403	0.1921	0.837198	2445	2046.95	HILIC-MS	[Clostridium] innocuum	100
Deoxycholate	ASV_084	0.422971	0.194929	0.838454	2536	2126.32	HILIC-MS	[Clostridium] innocuum	100
Thymine	ASV_084	-0.419661	0.198818	0.838454	2536	2126.32	HILIC-MS	[Clostridium] innocuum	100
Imidazoleacetate	ASV_084	-0.419661	0.198818	0.838454	2536	2126.32	HILIC-MS	[Clostridium] innocuum	100
Guanosine	ASV_084	0.406356	0.214915	0.849418	2689	2284.08	HILIC-MS	[Clostridium] innocuum	100
Hypoxanthine	ASV_084	-0.399387	0.223645	0.850516	2789	2372.09	HILIC-MS	[Clostridium] innocuum	100
4-Aminobenzoate	ASV_084	0.372596	0.259106	0.861796	3205	2762.06	HILIC-MS	[Clostridium] innocuum	100
Alpha-D-Glucose	ASV_084	-0.363899	0.271265	0.868199	3327	2888.5	HILIC-MS	[Clostridium] innocuum	100
Galactitol	ASV_084	-0.35281	0.287224	0.870249	3512	3056.31	HILIC-MS	[Clostridium] innocuum	100
Guanine	ASV_084	0.344869	0.298963	0.876146	3620	3171.65	HILIC-MS	[Clostridium] innocuum	100
L-Arginine	ASV_084	-0.336346	0.311851	0.880779	3755	3307.32	HILIC-MS	[Clostridium] innocuum	100
Azelaic acid	ASV_084	-0.318786	0.339331	0.891313	4038	3599.12	HILIC-MS	[Clostridium] innocuum	100
Ketoleucine	ASV_084	-0.301813	0.367055	0.903187	4325	3906.28	HILIC-MS	[Clostridium] innocuum	100
O-Acetylserine	ASV_084	-0.28562	0.394546	0.910632	4607	4195.28	HILIC-MS	[Clostridium] innocuum	100
Succinate	ASV_084	-0.280935	0.402685	0.912443	4690	4279.36	HILIC-MS	[Clostridium] innocuum	100
L-Aspartate	ASV_084	-0.280609	0.403256	0.912443	4690	4279.36	HILIC-MS	[Clostridium] innocuum	100
N-Acetyl-L-phenylalanine	ASV_084	-0.279639	0.404951	0.912878	4706	4296	HILIC-MS	[Clostridium] innocuum	100
Uracil	ASV_084	0.273497	0.415775	0.918415	4803	4411.15	HILIC-MS	[Clostridium] innocuum	100
N-Acetyl-DL-methionine	ASV_084	-0.267483	0.426508	0.922446	4912	4531.06	HILIC-MS	[Clostridium] innocuum	100
L-Ornithine	ASV_084	0.21807	0.519467	0.946124	5821	5507.39	HILIC-MS	[Clostridium] innocuum	100
Nicotinate	ASV_084	-0.210887	0.53365	0.948048	5984	5673.12	HILIC-MS	[Clostridium] innocuum	100
L-Serine	ASV_084	-0.210477	0.534463	0.948048	5984	5673.12	HILIC-MS	[Clostridium] innocuum	100
Mevalonolactone	ASV_084	0.19341	0.568808	0.951945	6351	6045.81	HILIC-MS	[Clostridium] innocuum	100
L-Histidine	ASV_084	0.193059	0.569524	0.951945	6351	6045.81	HILIC-MS	[Clostridium] innocuum	100
N-Acetyl-L-aspartic acid	ASV_084	-0.189596	0.576601	0.954429	6405	6113.12	HILIC-MS	[Clostridium] innocuum	100
Pantothenate	ASV_084	0.176134	0.604424	0.956261	6720	6426.08	HILIC-MS	[Clostridium] innocuum	100
Adenosine	ASV_084	0.17535	0.60606	0.956261	6720	6426.08	HILIC-MS	[Clostridium] innocuum	100
3-Hydroxybutyric acid	ASV_084	-0.169451	0.618418	0.958649	6896	6610.84	HILIC-MS	[Clostridium] innocuum	100
Urate	ASV_084	0.167345	0.622851	0.958649	6896	6610.84	HILIC-MS	[Clostridium] innocuum	100
Citrulline	ASV_084	0.166488	0.624658	0.959059	6994	6707.66	HILIC-MS	[Clostridium] innocuum	100
Fumarate	ASV_084	-0.144444	0.671763	0.966424	7393	7144.77	HILIC-MS	[Clostridium] innocuum	100
Suberic acid	ASV_084	-0.134633	0.693085	0.969391	7585	7352.83	HILIC-MS	[Clostridium] innocuum	100
L-Arabitol	ASV_084	-0.130452	0.702233	0.970726	7670	7445.47	HILIC-MS	[Clostridium] innocuum	100
N-Formyl-DL-methionine	ASV_084	0.125899	0.712237	0.973571	7822	7615.27	HILIC-MS	[Clostridium] innocuum	100
Glutarate	ASV_084	0.122482	0.719771	0.973909	7883	7677.32	HILIC-MS	[Clostridium] innocuum	100
Glutamate	ASV_084	-0.117258	0.731334	0.97433	8232	8020.69	HILIC-MS	[Clostridium] innocuum	100
Xanthine	ASV_084	0.107993	0.751961	0.97433	8232	8020.69	HILIC-MS	[Clostridium] innocuum	100
D-Ribose 5-phosphate	ASV_084	0.104137	0.760591	0.974581	8325	8113.38	HILIC-MS	[Clostridium] innocuum	100
3-Hydroxyanthranilate	ASV_084	0.0971432	0.776303	0.976889	8426	8231.27	HILIC-MS	[Clostridium] innocuum	100
Urocanate	ASV_084	-0.0591561	0.862833	0.987101	9285	9165.23	HILIC-MS	[Clostridium] innocuum	100
N-Acetyl-DL-glutamic acid	ASV_084	-0.0501687	0.883539	0.991322	9450	9367.99	HILIC-MS	[Clostridium] innocuum	100
Sn-Glycerol 3-phosphate	ASV_084	-0.0367103	0.914665	0.995073	9751	9702.96	HILIC-MS	[Clostridium] innocuum	100
Taurine	ASV_084	-0.0265488	0.93824	0.996351	9988	9951.55	HILIC-MS	[Clostridium] innocuum	100
Inosine	ASV_084	-0.016594	0.961378	0.997111	10481	10450.7	HILIC-MS	[Clostridium] innocuum	100
Indole-3-acetic acid	ASV_084	0.00686049	0.984028	0.997111	10481	10450.7	HILIC-MS	[Clostridium] innocuum	100
Deoxycholate	ASV_324	0.831403	0.00151346	0.256971	73	18.7589	HILIC-MS	[Clostridium] methoxybenzovorans	96.063
Guanine	ASV_324	0.74945	0.00792352	0.417727	206	86.0517	HILIC-MS	[Clostridium] methoxybenzovorans	96.063
4-Aminobenzoate	ASV_324	0.70927	0.014516	0.496447	310	153.899	HILIC-MS	[Clostridium] methoxybenzovorans	96.063
N-Acetyl-DL-glutamic acid	ASV_261	0.681754	0.0208597	0.541411	411	222.52	HILIC-MS	[Clostridium] methoxybenzovorans	95.652
L-Aspartate	ASV_261	0.67128	0.0237245	0.567604	450	255.422	HILIC-MS	[Clostridium] methoxybenzovorans	95.652
L-Ornithine	ASV_324	-0.66316	0.0261297	0.583872	484	282.594	HILIC-MS	[Clostridium] methoxybenzovorans	96.063
Citrulline	ASV_389	0.636098	0.0353874	0.639144	587	375.177	HILIC-MS	[Clostridium] methoxybenzovorans	95.257
3-Hydroxybutyric acid	ASV_139	-0.632554	0.0367492	0.65305	608	397.055	HILIC-MS	[Clostridium] methoxybenzovorans	97.244
Succinate	ASV_139	-0.623319	0.0404679	0.673534	637	429.041	HILIC-MS	[Clostridium] methoxybenzovorans	97.244
Guanosine	ASV_389	0.60799	0.0472037	0.697356	727	506.977	HILIC-MS	[Clostridium] methoxybenzovorans	95.257
Suberic acid	ASV_261	0.60759	0.047389	0.697356	727	506.977	HILIC-MS	[Clostridium] methoxybenzovorans	95.652
4-Aminobenzoate	ASV_317	-0.602845	0.0496272	0.700624	751	526.169	HILIC-MS	[Clostridium] methoxybenzovorans	97.233
Indole-3-acetic acid	ASV_139	0.59919	0.0514	0.711817	766	545.252	HILIC-MS	[Clostridium] methoxybenzovorans	97.244
N-Formyl-DL-methionine	ASV_324	0.598494	0.0517424	0.715218	767	548.572	HILIC-MS	[Clostridium] methoxybenzovorans	96.063
Glutarate	ASV_139	0.5956	0.0531828	0.720107	783	563.844	HILIC-MS	[Clostridium] methoxybenzovorans	97.244
Mevalonolactone	ASV_139	0.589258	0.056435	0.730889	819	598.598	HILIC-MS	[Clostridium] methoxybenzovorans	97.244
3-Hydroxyanthranilate	ASV_261	0.576679	0.0632812	0.744961	927	690.579	HILIC-MS	[Clostridium] methoxybenzovorans	95.652
O-Acetylserine	ASV_261	0.575288	0.0640716	0.744961	927	690.579	HILIC-MS	[Clostridium] methoxybenzovorans	95.652
Fumarate	ASV_139	-0.56433	0.0705286	0.754012	1033	778.895	HILIC-MS	[Clostridium] methoxybenzovorans	97.244
Nicotinate	ASV_317	0.560798	0.0726999	0.754012	1033	778.895	HILIC-MS	[Clostridium] methoxybenzovorans	97.233
3-Hydroxyanthranilate	ASV_139	0.551071	0.0789096	0.759826	1313	997.652	HILIC-MS	[Clostridium] methoxybenzovorans	97.244
Azelaic acid	ASV_261	0.530167	0.0934261	0.759826	1313	997.652	HILIC-MS	[Clostridium] methoxybenzovorans	95.652
Pantothenate	ASV_261	-0.529388	0.0939992	0.759826	1313	997.652	HILIC-MS	[Clostridium] methoxybenzovorans	95.652
4-Hydroxybenzoate	ASV_389	0.526769	0.0959405	0.761537	1346	1025.03	HILIC-MS	[Clostridium] methoxybenzovorans	95.257
Ketoleucine	ASV_139	-0.514661	0.105259	0.768183	1453	1116.17	HILIC-MS	[Clostridium] methoxybenzovorans	97.244
L-Glutamine	ASV_261	0.50858	0.110154	0.777394	1513	1176.2	HILIC-MS	[Clostridium] methoxybenzovorans	95.652
Taurine	ASV_389	0.491173	0.124971	0.802106	1673	1341.92	HILIC-MS	[Clostridium] methoxybenzovorans	95.257
Uridine	ASV_389	0.483005	0.132341	0.803708	1746	1403.27	HILIC-MS	[Clostridium] methoxybenzovorans	95.257
Urate	ASV_317	-0.473608	0.141154	0.814032	1839	1497.01	HILIC-MS	[Clostridium] methoxybenzovorans	97.233
Indole-3-acetic acid	ASV_389	-0.471928	0.142768	0.816409	1854	1513.62	HILIC-MS	[Clostridium] methoxybenzovorans	95.257
N-Acetyl-L-alanine	ASV_261	0.46859	0.146008	0.822314	1900	1562.4	HILIC-MS	[Clostridium] methoxybenzovorans	95.652
Guanosine	ASV_317	-0.466477	0.148083	0.8237	1906	1569.97	HILIC-MS	[Clostridium] methoxybenzovorans	97.233
Urate	ASV_139	0.460204	0.154352	0.82817	1978	1638.12	HILIC-MS	[Clostridium] methoxybenzovorans	97.244
3-Hydroxyanthranilate	ASV_324	0.44979	0.165117	0.832518	2246	1869.84	HILIC-MS	[Clostridium] methoxybenzovorans	96.063
N-Formyl-DL-methionine	ASV_261	0.448695	0.166276	0.832518	2246	1869.84	HILIC-MS	[Clostridium] methoxybenzovorans	95.652
Glutarate	ASV_324	0.447086	0.167986	0.832518	2246	1869.84	HILIC-MS	[Clostridium] methoxybenzovorans	96.063
3-Hydroxybutyric acid	ASV_317	0.443881	0.171427	0.832518	2246	1869.84	HILIC-MS	[Clostridium] methoxybenzovorans	97.233
Guanine	ASV_317	-0.443415	0.171931	0.832518	2246	1869.84	HILIC-MS	[Clostridium] methoxybenzovorans	97.233
Galactitol	ASV_261	0.442504	0.172918	0.832518	2246	1869.84	HILIC-MS	[Clostridium] methoxybenzovorans	95.652
Benzyl alcohol	ASV_324	0.436637	0.179361	0.836659	2273	1901.72	HILIC-MS	[Clostridium] methoxybenzovorans	96.063
Guanosine	ASV_139	-0.436225	0.179819	0.837198	2445	2046.95	HILIC-MS	[Clostridium] methoxybenzovorans	97.244
L-Histidine	ASV_139	0.433764	0.182568	0.837198	2445	2046.95	HILIC-MS	[Clostridium] methoxybenzovorans	97.244
Uracil	ASV_324	0.426854	0.190426	0.837198	2445	2046.95	HILIC-MS	[Clostridium] methoxybenzovorans	96.063
3-(2-hydroxyphenyl)propanoate	ASV_139	-0.426188	0.191193	0.837198	2445	2046.95	HILIC-MS	[Clostridium] methoxybenzovorans	97.244
Taurine	ASV_139	-0.418192	0.200558	0.838454	2536	2126.32	HILIC-MS	[Clostridium] methoxybenzovorans	97.244
Uracil	ASV_139	0.415751	0.203471	0.839612	2577	2163.68	HILIC-MS	[Clostridium] methoxybenzovorans	97.244
Nicotinate	ASV_139	-0.410175	0.210218	0.846298	2635	2229.99	HILIC-MS	[Clostridium] methoxybenzovorans	97.244
L-Aspartate	ASV_389	0.410009	0.21042	0.846312	2636	2230.88	HILIC-MS	[Clostridium] methoxybenzovorans	95.257
Cholate	ASV_139	0.405282	0.216247	0.850498	2700	2296.35	HILIC-MS	[Clostridium] methoxybenzovorans	97.244
Benzyl alcohol	ASV_389	0.405095	0.216479	0.850498	2700	2296.35	HILIC-MS	[Clostridium] methoxybenzovorans	95.257
N-Acetyl-DL-methionine	ASV_317	-0.403767	0.218134	0.850516	2789	2372.09	HILIC-MS	[Clostridium] methoxybenzovorans	97.233
Taurine	ASV_317	-0.402572	0.219629	0.850516	2789	2372.09	HILIC-MS	[Clostridium] methoxybenzovorans	97.233
4-Hydroxyphenylacetate	ASV_139	0.401012	0.221591	0.850516	2789	2372.09	HILIC-MS	[Clostridium] methoxybenzovorans	97.244
N-Acetyl-L-alanine	ASV_389	0.4002	0.222616	0.850516	2789	2372.09	HILIC-MS	[Clostridium] methoxybenzovorans	95.257
Uridine	ASV_317	-0.391242	0.234107	0.857251	3002	2573.47	HILIC-MS	[Clostridium] methoxybenzovorans	97.233
Ketoleucine	ASV_317	-0.390461	0.235125	0.857251	3002	2573.47	HILIC-MS	[Clostridium] methoxybenzovorans	97.233
Glucose 6-phosphate	ASV_317	-0.384323	0.243213	0.857303	3033	2600.2	HILIC-MS	[Clostridium] methoxybenzovorans	97.233
Mevalonolactone	ASV_261	0.384088	0.243527	0.857303	3033	2600.2	HILIC-MS	[Clostridium] methoxybenzovorans	95.652
4-Hydroxyphenylacetate	ASV_324	0.383066	0.244889	0.857303	3033	2600.2	HILIC-MS	[Clostridium] methoxybenzovorans	96.063
Deoxycholate	ASV_389	-0.377474	0.252425	0.861453	3147	2710.99	HILIC-MS	[Clostridium] methoxybenzovorans	95.257
L-Aspartate	ASV_317	-0.376763	0.253394	0.861453	3147	2710.99	HILIC-MS	[Clostridium] methoxybenzovorans	97.233
Glutamate	ASV_317	-0.374049	0.257107	0.861796	3205	2762.06	HILIC-MS	[Clostridium] methoxybenzovorans	97.233
Adenosine	ASV_389	0.370725	0.261696	0.863229	3215	2775.28	HILIC-MS	[Clostridium] methoxybenzovorans	95.257
Pimelic acid	ASV_317	0.369663	0.263172	0.864341	3230	2791.82	HILIC-MS	[Clostridium] methoxybenzovorans	97.233
Mevalonolactone	ASV_324	0.36075	0.275745	0.868794	3439	2987.78	HILIC-MS	[Clostridium] methoxybenzovorans	96.063
Glutamate	ASV_389	0.360062	0.27673	0.868794	3439	2987.78	HILIC-MS	[Clostridium] methoxybenzovorans	95.257
Inosine	ASV_317	-0.359925	0.276926	0.868794	3439	2987.78	HILIC-MS	[Clostridium] methoxybenzovorans	97.233
Glutarate	ASV_317	-0.357442	0.280497	0.868794	3439	2987.78	HILIC-MS	[Clostridium] methoxybenzovorans	97.233
Urate	ASV_389	-0.347757	0.294664	0.874716	3581	3132.36	HILIC-MS	[Clostridium] methoxybenzovorans	95.257
Citrulline	ASV_139	-0.343074	0.301653	0.877092	3689	3235.59	HILIC-MS	[Clostridium] methoxybenzovorans	97.244
Uracil	ASV_317	-0.340407	0.305674	0.877336	3696	3242.63	HILIC-MS	[Clostridium] methoxybenzovorans	97.233
Xanthine	ASV_317	-0.339053	0.307726	0.878395	3716	3264.12	HILIC-MS	[Clostridium] methoxybenzovorans	97.233
L-Tyrosine	ASV_261	-0.337771	0.309676	0.878861	3738	3285.18	HILIC-MS	[Clostridium] methoxybenzovorans	95.652
Hypoxanthine	ASV_139	-0.334469	0.31473	0.882258	3789	3342.88	HILIC-MS	[Clostridium] methoxybenzovorans	97.244
Nicotinate	ASV_261	-0.334375	0.314873	0.882258	3789	3342.88	HILIC-MS	[Clostridium] methoxybenzovorans	95.652
Adenosine	ASV_324	0.332098	0.318385	0.884865	3815	3375.76	HILIC-MS	[Clostridium] methoxybenzovorans	96.063
3-(2-hydroxyphenyl)propanoate	ASV_317	0.331027	0.320044	0.885466	3832	3393.1	HILIC-MS	[Clostridium] methoxybenzovorans	97.233
Azelaic acid	ASV_324	-0.330904	0.320234	0.885762	3833	3395.12	HILIC-MS	[Clostridium] methoxybenzovorans	96.063
L-Histidine	ASV_261	0.329233	0.322833	0.88766	3858	3424.59	HILIC-MS	[Clostridium] methoxybenzovorans	95.652
N-Acetyl-DL-glutamic acid	ASV_389	0.327212	0.32599	0.889766	3892	3462.97	HILIC-MS	[Clostridium] methoxybenzovorans	95.257
Succinate	ASV_261	-0.326339	0.327359	0.890554	3899	3472.27	HILIC-MS	[Clostridium] methoxybenzovorans	95.652
Hypoxanthine	ASV_389	-0.325123	0.329271	0.891313	4038	3599.12	HILIC-MS	[Clostridium] methoxybenzovorans	95.257
N-Acetyl-L-alanine	ASV_317	-0.3207	0.336276	0.891313	4038	3599.12	HILIC-MS	[Clostridium] methoxybenzovorans	97.233
N-Acetyl-L-aspartic acid	ASV_261	0.320469	0.336642	0.891313	4038	3599.12	HILIC-MS	[Clostridium] methoxybenzovorans	95.652
Adenine	ASV_389	0.319791	0.337724	0.891313	4038	3599.12	HILIC-MS	[Clostridium] methoxybenzovorans	95.257
Sn-Glycerol 3-phosphate	ASV_389	0.318756	0.339379	0.891313	4038	3599.12	HILIC-MS	[Clostridium] methoxybenzovorans	95.257
4-Hydroxyphenylacetate	ASV_389	0.317575	0.341271	0.893372	4050	3618.16	HILIC-MS	[Clostridium] methoxybenzovorans	95.257
Urocanate	ASV_317	-0.315275	0.344972	0.896043	4129	3699.76	HILIC-MS	[Clostridium] methoxybenzovorans	97.233
L-Histidine	ASV_389	0.314689	0.345918	0.896043	4129	3699.76	HILIC-MS	[Clostridium] methoxybenzovorans	95.257
L-Histidine	ASV_324	0.30534	0.361201	0.899791	4262	3834.91	HILIC-MS	[Clostridium] methoxybenzovorans	96.063
L-Ornithine	ASV_317	0.303368	0.364468	0.902322	4284	3865.55	HILIC-MS	[Clostridium] methoxybenzovorans	97.233
Rosmarinate	ASV_324	-0.300698	0.368915	0.903381	4342	3922.48	HILIC-MS	[Clostridium] methoxybenzovorans	96.063
Ketoleucine	ASV_261	-0.288431	0.389702	0.910632	4607	4195.28	HILIC-MS	[Clostridium] methoxybenzovorans	95.652
N-Acetyl-L-phenylalanine	ASV_317	-0.287873	0.390662	0.910632	4607	4195.28	HILIC-MS	[Clostridium] methoxybenzovorans	97.233
Pimelic acid	ASV_324	-0.287587	0.391154	0.910632	4607	4195.28	HILIC-MS	[Clostridium] methoxybenzovorans	96.063
L-Tyrosine	ASV_324	-0.28709	0.392009	0.910632	4607	4195.28	HILIC-MS	[Clostridium] methoxybenzovorans	96.063
3-Hydroxybutyric acid	ASV_324	-0.286847	0.392429	0.910632	4607	4195.28	HILIC-MS	[Clostridium] methoxybenzovorans	96.063
Mevalonolactone	ASV_317	-0.285793	0.394247	0.910632	4607	4195.28	HILIC-MS	[Clostridium] methoxybenzovorans	97.233
3-Hydroxyanthranilate	ASV_317	-0.283658	0.397944	0.910686	4669	4251.99	HILIC-MS	[Clostridium] methoxybenzovorans	97.233
N-Acetyl-L-aspartic acid	ASV_139	-0.282526	0.399913	0.910686	4669	4251.99	HILIC-MS	[Clostridium] methoxybenzovorans	97.244
Glutamate	ASV_261	0.281898	0.401005	0.910686	4669	4251.99	HILIC-MS	[Clostridium] methoxybenzovorans	95.652
N-Acetyl-L-phenylalanine	ASV_139	-0.279968	0.404376	0.912501	4700	4288.75	HILIC-MS	[Clostridium] methoxybenzovorans	97.244
Pimelic acid	ASV_139	-0.276325	0.410775	0.916561	4757	4360.08	HILIC-MS	[Clostridium] methoxybenzovorans	97.244
4-Aminobenzoate	ASV_139	0.273044	0.416578	0.918687	4811	4419.8	HILIC-MS	[Clostridium] methoxybenzovorans	97.244
Sn-Glycerol 3-phosphate	ASV_324	-0.272984	0.416685	0.918687	4811	4419.8	HILIC-MS	[Clostridium] methoxybenzovorans	96.063
Galactitol	ASV_389	0.267605	0.426288	0.922446	4912	4531.06	HILIC-MS	[Clostridium] methoxybenzovorans	95.257
Galactitol	ASV_139	0.264889	0.431177	0.923891	5074	4687.82	HILIC-MS	[Clostridium] methoxybenzovorans	97.244
Taurine	ASV_324	0.258838	0.442164	0.923891	5074	4687.82	HILIC-MS	[Clostridium] methoxybenzovorans	96.063
Uracil	ASV_261	0.256968	0.445585	0.924417	5123	4735.79	HILIC-MS	[Clostridium] methoxybenzovorans	95.652
Guanine	ASV_261	-0.256441	0.446553	0.924417	5123	4735.79	HILIC-MS	[Clostridium] methoxybenzovorans	95.652
L-Arginine	ASV_324	-0.255268	0.448707	0.926244	5136	4757.19	HILIC-MS	[Clostridium] methoxybenzovorans	96.063
Citrulline	ASV_317	-0.25341	0.45213	0.928556	5171	4801.56	HILIC-MS	[Clostridium] methoxybenzovorans	97.233
N-Acetyl-L-aspartic acid	ASV_317	-0.249832	0.458756	0.931363	5223	4864.51	HILIC-MS	[Clostridium] methoxybenzovorans	97.233
Urate	ASV_261	0.246002	0.465897	0.934108	5331	4979.73	HILIC-MS	[Clostridium] methoxybenzovorans	95.652
Benzyl alcohol	ASV_139	0.245658	0.466542	0.934108	5331	4979.73	HILIC-MS	[Clostridium] methoxybenzovorans	97.244
Nicotinate	ASV_389	-0.241468	0.474416	0.938213	5361	5029.76	HILIC-MS	[Clostridium] methoxybenzovorans	95.257
Alpha-D-Glucose	ASV_389	-0.236678	0.483493	0.940221	5452	5126.08	HILIC-MS	[Clostridium] methoxybenzovorans	95.257
Fumarate	ASV_389	0.235913	0.484949	0.940568	5484	5158.07	HILIC-MS	[Clostridium] methoxybenzovorans	95.257
Indole-3-acetic acid	ASV_261	-0.235438	0.485856	0.940568	5484	5158.07	HILIC-MS	[Clostridium] methoxybenzovorans	95.652
Pantothenate	ASV_324	0.23509	0.486519	0.940568	5484	5158.07	HILIC-MS	[Clostridium] methoxybenzovorans	96.063
D-Ribose 5-phosphate	ASV_324	-0.234664	0.487332	0.941453	5488	5166.69	HILIC-MS	[Clostridium] methoxybenzovorans	96.063
L-Glutamine	ASV_389	0.23435	0.487931	0.941752	5493	5173.04	HILIC-MS	[Clostridium] methoxybenzovorans	95.257
Adenosine	ASV_139	0.232793	0.490911	0.942191	5632	5306.42	HILIC-MS	[Clostridium] methoxybenzovorans	97.244
Inosine	ASV_261	0.231848	0.492723	0.942191	5632	5306.42	HILIC-MS	[Clostridium] methoxybenzovorans	95.652
Nicotinate	ASV_324	-0.231084	0.494189	0.942191	5632	5306.42	HILIC-MS	[Clostridium] methoxybenzovorans	96.063
L-Arabitol	ASV_389	0.22921	0.497796	0.942191	5632	5306.42	HILIC-MS	[Clostridium] methoxybenzovorans	95.257
Rosmarinate	ASV_261	-0.226281	0.503455	0.942432	5677	5350.19	HILIC-MS	[Clostridium] methoxybenzovorans	95.652
L-Serine	ASV_317	0.22526	0.505434	0.942754	5686	5360.5	HILIC-MS	[Clostridium] methoxybenzovorans	97.233
Succinate	ASV_324	-0.224112	0.507664	0.943518	5720	5396.92	HILIC-MS	[Clostridium] methoxybenzovorans	96.063
Alpha-D-Glucose	ASV_317	0.220695	0.514326	0.945751	5814	5498.6	HILIC-MS	[Clostridium] methoxybenzovorans	97.233
Azelaic acid	ASV_139	0.220386	0.514929	0.945751	5814	5498.6	HILIC-MS	[Clostridium] methoxybenzovorans	97.244
Glutarate	ASV_261	0.219059	0.517528	0.945751	5814	5498.6	HILIC-MS	[Clostridium] methoxybenzovorans	95.652
L-Histidine	ASV_317	-0.214262	0.526967	0.948048	5984	5673.12	HILIC-MS	[Clostridium] methoxybenzovorans	97.233
Uridine	ASV_324	0.214181	0.527126	0.948048	5984	5673.12	HILIC-MS	[Clostridium] methoxybenzovorans	96.063
Azelaic acid	ASV_317	-0.212533	0.530385	0.948048	5984	5673.12	HILIC-MS	[Clostridium] methoxybenzovorans	97.233
Succinate	ASV_317	0.211798	0.531843	0.948048	5984	5673.12	HILIC-MS	[Clostridium] methoxybenzovorans	97.233
D-Ribose 5-phosphate	ASV_139	-0.210605	0.534209	0.948048	5984	5673.12	HILIC-MS	[Clostridium] methoxybenzovorans	97.244
Urate	ASV_324	0.209411	0.536585	0.948651	6000	5691.91	HILIC-MS	[Clostridium] methoxybenzovorans	96.063
N-Acetyl-DL-glutamic acid	ASV_317	-0.209169	0.537066	0.948689	6027	5717.75	HILIC-MS	[Clostridium] methoxybenzovorans	97.233
3-(2-hydroxyphenyl)propanoate	ASV_324	-0.208795	0.537811	0.948689	6027	5717.75	HILIC-MS	[Clostridium] methoxybenzovorans	96.063
Xanthine	ASV_389	-0.203039	0.549326	0.951945	6351	6045.81	HILIC-MS	[Clostridium] methoxybenzovorans	95.257
Pantothenate	ASV_139	-0.200785	0.553862	0.951945	6351	6045.81	HILIC-MS	[Clostridium] methoxybenzovorans	97.244
Sn-Glycerol 3-phosphate	ASV_261	0.200554	0.554327	0.951945	6351	6045.81	HILIC-MS	[Clostridium] methoxybenzovorans	95.652
3-Hydroxybutyric acid	ASV_261	-0.199984	0.555477	0.951945	6351	6045.81	HILIC-MS	[Clostridium] methoxybenzovorans	95.652
Rosmarinate	ASV_389	-0.199019	0.557426	0.951945	6351	6045.81	HILIC-MS	[Clostridium] methoxybenzovorans	95.257
N-Acetyl-L-phenylalanine	ASV_324	-0.197073	0.561366	0.951945	6351	6045.81	HILIC-MS	[Clostridium] methoxybenzovorans	96.063
O-Acetylserine	ASV_317	-0.192246	0.571182	0.952001	6361	6055.68	HILIC-MS	[Clostridium] methoxybenzovorans	97.233
N-Acetyl-L-phenylalanine	ASV_389	0.191915	0.571858	0.952229	6367	6062.84	HILIC-MS	[Clostridium] methoxybenzovorans	95.257
Xanthine	ASV_324	0.191398	0.572914	0.952718	6376	6074.53	HILIC-MS	[Clostridium] methoxybenzovorans	96.063
L-Ornithine	ASV_261	-0.186272	0.583424	0.955484	6614	6319.57	HILIC-MS	[Clostridium] methoxybenzovorans	95.652
Guanosine	ASV_261	-0.186201	0.58357	0.955484	6614	6319.57	HILIC-MS	[Clostridium] methoxybenzovorans	95.652
L-Serine	ASV_139	0.184259	0.587572	0.955484	6614	6319.57	HILIC-MS	[Clostridium] methoxybenzovorans	97.244
Adenine	ASV_261	0.181334	0.593617	0.955484	6614	6319.57	HILIC-MS	[Clostridium] methoxybenzovorans	95.652
Ketoleucine	ASV_324	-0.180718	0.594893	0.955484	6614	6319.57	HILIC-MS	[Clostridium] methoxybenzovorans	96.063
N-Acetyl-DL-methionine	ASV_139	-0.176911	0.602804	0.956108	6685	6391.58	HILIC-MS	[Clostridium] methoxybenzovorans	97.244
N-Acetyl-DL-methionine	ASV_324	-0.171793	0.6135	0.958611	6792	6510.88	HILIC-MS	[Clostridium] methoxybenzovorans	96.063
Mevalonolactone	ASV_389	0.170649	0.615899	0.958649	6896	6610.84	HILIC-MS	[Clostridium] methoxybenzovorans	95.257
Uridine	ASV_261	0.170285	0.616665	0.958649	6896	6610.84	HILIC-MS	[Clostridium] methoxybenzovorans	95.652
3-(2-hydroxyphenyl)propanoate	ASV_261	0.167781	0.621931	0.958649	6896	6610.84	HILIC-MS	[Clostridium] methoxybenzovorans	95.652
Adenosine	ASV_317	-0.165911	0.625876	0.959059	6994	6707.66	HILIC-MS	[Clostridium] methoxybenzovorans	97.233
Cholate	ASV_317	-0.165621	0.626488	0.959059	6994	6707.66	HILIC-MS	[Clostridium] methoxybenzovorans	97.233
3-Hydroxyanthranilate	ASV_389	0.164491	0.628876	0.959059	6994	6707.66	HILIC-MS	[Clostridium] methoxybenzovorans	95.257
Pantothenate	ASV_389	0.164471	0.628919	0.959059	6994	6707.66	HILIC-MS	[Clostridium] methoxybenzovorans	95.257
Indole-3-acetic acid	ASV_324	0.163595	0.630772	0.959059	6994	6707.66	HILIC-MS	[Clostridium] methoxybenzovorans	96.063
L-Tyrosine	ASV_389	-0.161265	0.635713	0.959477	7122	6833.39	HILIC-MS	[Clostridium] methoxybenzovorans	95.257
3-(2-hydroxyphenyl)propanoate	ASV_389	0.16033	0.637699	0.959477	7122	6833.39	HILIC-MS	[Clostridium] methoxybenzovorans	95.257
Xanthine	ASV_139	0.159377	0.639725	0.959477	7122	6833.39	HILIC-MS	[Clostridium] methoxybenzovorans	97.244
L-Tyrosine	ASV_317	-0.158136	0.642367	0.959477	7122	6833.39	HILIC-MS	[Clostridium] methoxybenzovorans	97.233
Deoxycholate	ASV_261	-0.15776	0.643169	0.959477	7122	6833.39	HILIC-MS	[Clostridium] methoxybenzovorans	95.652
Fumarate	ASV_261	-0.156911	0.644981	0.959731	7125	6838.09	HILIC-MS	[Clostridium] methoxybenzovorans	95.652
Benzyl alcohol	ASV_261	0.15596	0.64701	0.960437	7177	6893.06	HILIC-MS	[Clostridium] methoxybenzovorans	95.652
Alpha-D-Glucose	ASV_139	0.155734	0.647492	0.960437	7177	6893.06	HILIC-MS	[Clostridium] methoxybenzovorans	97.244
4-Hydroxyphenylacetate	ASV_261	0.154524	0.65008	0.960437	7177	6893.06	HILIC-MS	[Clostridium] methoxybenzovorans	95.652
Ketoleucine	ASV_389	0.152335	0.654769	0.961626	7221	6943.9	HILIC-MS	[Clostridium] methoxybenzovorans	95.257
3-Hydroxybutyric acid	ASV_389	0.149543	0.660764	0.961668	7289	7009.6	HILIC-MS	[Clostridium] methoxybenzovorans	95.257
Adenine	ASV_139	-0.148554	0.662894	0.962327	7330	7053.86	HILIC-MS	[Clostridium] methoxybenzovorans	97.244
Suberic acid	ASV_324	0.148261	0.663524	0.962327	7330	7053.86	HILIC-MS	[Clostridium] methoxybenzovorans	96.063
O-Acetylserine	ASV_389	-0.144264	0.672153	0.966424	7393	7144.77	HILIC-MS	[Clostridium] methoxybenzovorans	95.257
Guanosine	ASV_324	0.142699	0.67554	0.966491	7535	7282.51	HILIC-MS	[Clostridium] methoxybenzovorans	96.063
Pantothenate	ASV_317	0.141441	0.678268	0.966491	7535	7282.51	HILIC-MS	[Clostridium] methoxybenzovorans	97.233
Thymine	ASV_317	-0.141283	0.678611	0.966491	7535	7282.51	HILIC-MS	[Clostridium] methoxybenzovorans	97.233
Imidazoleacetate	ASV_317	-0.141283	0.678611	0.966491	7535	7282.51	HILIC-MS	[Clostridium] methoxybenzovorans	97.233
Adenine	ASV_317	0.140568	0.680162	0.966491	7535	7282.51	HILIC-MS	[Clostridium] methoxybenzovorans	97.233
Deoxycholate	ASV_317	-0.140455	0.680406	0.966491	7535	7282.51	HILIC-MS	[Clostridium] methoxybenzovorans	97.233
Inosine	ASV_389	0.138371	0.684937	0.966491	7535	7282.51	HILIC-MS	[Clostridium] methoxybenzovorans	95.257
Uracil	ASV_389	0.137576	0.686668	0.966491	7535	7282.51	HILIC-MS	[Clostridium] methoxybenzovorans	95.257
L-Arabitol	ASV_317	0.130648	0.701804	0.970686	7668	7443.22	HILIC-MS	[Clostridium] methoxybenzovorans	97.233
4-Hydroxybenzoate	ASV_317	0.128885	0.705672	0.971856	7708	7491.07	HILIC-MS	[Clostridium] methoxybenzovorans	97.233
Sn-Glycerol 3-phosphate	ASV_317	-0.128519	0.706476	0.971856	7708	7491.07	HILIC-MS	[Clostridium] methoxybenzovorans	97.233
4-Aminobenzoate	ASV_389	0.128514	0.706486	0.971856	7708	7491.07	HILIC-MS	[Clostridium] methoxybenzovorans	95.257
Adenosine	ASV_261	0.123466	0.717599	0.973571	7822	7615.27	HILIC-MS	[Clostridium] methoxybenzovorans	95.652
4-Aminobenzoate	ASV_261	0.122792	0.719088	0.973909	7883	7677.32	HILIC-MS	[Clostridium] methoxybenzovorans	95.652
L-Serine	ASV_389	0.122682	0.719329	0.973909	7883	7677.32	HILIC-MS	[Clostridium] methoxybenzovorans	95.257
Suberic acid	ASV_389	0.122317	0.720136	0.973909	7883	7677.32	HILIC-MS	[Clostridium] methoxybenzovorans	95.257
Indole-3-acetic acid	ASV_317	0.122308	0.720156	0.973909	7883	7677.32	HILIC-MS	[Clostridium] methoxybenzovorans	97.233
N-Acetyl-L-alanine	ASV_139	0.120532	0.724082	0.973909	7883	7677.32	HILIC-MS	[Clostridium] methoxybenzovorans	97.244
L-Arginine	ASV_389	0.119792	0.725719	0.974043	7921	7715.4	HILIC-MS	[Clostridium] methoxybenzovorans	95.257
N-Acetyl-L-phenylalanine	ASV_261	-0.116457	0.733111	0.97433	8232	8020.69	HILIC-MS	[Clostridium] methoxybenzovorans	95.652
Guanine	ASV_139	0.114687	0.737042	0.97433	8232	8020.69	HILIC-MS	[Clostridium] methoxybenzovorans	97.244
N-Formyl-DL-methionine	ASV_317	-0.11172	0.743644	0.97433	8232	8020.69	HILIC-MS	[Clostridium] methoxybenzovorans	97.233
N-Acetyl-L-alanine	ASV_324	-0.11129	0.744603	0.97433	8232	8020.69	HILIC-MS	[Clostridium] methoxybenzovorans	96.063
L-Glutamine	ASV_139	0.108706	0.750369	0.97433	8232	8020.69	HILIC-MS	[Clostridium] methoxybenzovorans	97.244
Urocanate	ASV_261	-0.108252	0.751383	0.97433	8232	8020.69	HILIC-MS	[Clostridium] methoxybenzovorans	95.652
Deoxycholate	ASV_139	0.107701	0.752614	0.97433	8232	8020.69	HILIC-MS	[Clostridium] methoxybenzovorans	97.244
L-Arabitol	ASV_261	-0.106811	0.754603	0.97433	8232	8020.69	HILIC-MS	[Clostridium] methoxybenzovorans	95.652
Urocanate	ASV_139	0.106319	0.755705	0.97433	8232	8020.69	HILIC-MS	[Clostridium] methoxybenzovorans	97.244
Taurine	ASV_261	-0.104633	0.759479	0.974581	8325	8113.38	HILIC-MS	[Clostridium] methoxybenzovorans	95.652
N-Acetyl-DL-glutamic acid	ASV_139	0.101606	0.766267	0.974595	8345	8133	HILIC-MS	[Clostridium] methoxybenzovorans	97.244
4-Hydroxybenzoate	ASV_324	-0.100293	0.769216	0.975972	8356	8155.22	HILIC-MS	[Clostridium] methoxybenzovorans	96.063
N-Acetyl-DL-methionine	ASV_261	-0.0994487	0.771114	0.97665	8373	8177.49	HILIC-MS	[Clostridium] methoxybenzovorans	95.652
Cholate	ASV_389	0.0978714	0.774663	0.976717	8416	8220.05	HILIC-MS	[Clostridium] methoxybenzovorans	95.257
Glucose 6-phosphate	ASV_389	0.0942735	0.782772	0.977726	8592	8400.62	HILIC-MS	[Clostridium] methoxybenzovorans	95.257
L-Tyrosine	ASV_139	-0.0934692	0.784588	0.977726	8592	8400.62	HILIC-MS	[Clostridium] methoxybenzovorans	97.244
L-Glutamine	ASV_324	-0.0884377	0.795966	0.978416	8625	8438.83	HILIC-MS	[Clostridium] methoxybenzovorans	96.063
Galactitol	ASV_317	-0.0868988	0.799454	0.978764	8660	8476.1	HILIC-MS	[Clostridium] methoxybenzovorans	97.233
Azelaic acid	ASV_389	0.0866449	0.800029	0.9788	8704	8519.48	HILIC-MS	[Clostridium] methoxybenzovorans	95.257
4-Hydroxybenzoate	ASV_139	-0.0856219	0.80235	0.9788	8704	8519.48	HILIC-MS	[Clostridium] methoxybenzovorans	97.244
Thymine	ASV_139	-0.0854224	0.802803	0.9788	8704	8519.48	HILIC-MS	[Clostridium] methoxybenzovorans	97.244
Imidazoleacetate	ASV_139	-0.0854224	0.802803	0.9788	8704	8519.48	HILIC-MS	[Clostridium] methoxybenzovorans	97.244
L-Arabitol	ASV_139	-0.0851147	0.803501	0.9788	8704	8519.48	HILIC-MS	[Clostridium] methoxybenzovorans	97.244
Fumarate	ASV_324	-0.0783758	0.818827	0.983705	8825	8681.2	HILIC-MS	[Clostridium] methoxybenzovorans	96.063
Cholate	ASV_261	0.0780272	0.819621	0.983786	8882	8737.99	HILIC-MS	[Clostridium] methoxybenzovorans	95.652
Alpha-D-Glucose	ASV_324	-0.0778351	0.820059	0.983786	8882	8737.99	HILIC-MS	[Clostridium] methoxybenzovorans	96.063
Hypoxanthine	ASV_317	0.0770987	0.821737	0.983786	8882	8737.99	HILIC-MS	[Clostridium] methoxybenzovorans	97.233
Uridine	ASV_139	0.0762763	0.823613	0.983786	8882	8737.99	HILIC-MS	[Clostridium] methoxybenzovorans	97.244
O-Acetylserine	ASV_139	0.0749083	0.826735	0.984837	8922	8786.72	HILIC-MS	[Clostridium] methoxybenzovorans	97.244
Glutarate	ASV_389	-0.0743953	0.827906	0.984837	8922	8786.72	HILIC-MS	[Clostridium] methoxybenzovorans	95.257
L-Arginine	ASV_317	-0.0719508	0.833491	0.985693	9050	8920.52	HILIC-MS	[Clostridium] methoxybenzovorans	97.233
Glucose 6-phosphate	ASV_324	-0.0719392	0.833518	0.985693	9050	8920.52	HILIC-MS	[Clostridium] methoxybenzovorans	96.063
Thymine	ASV_324	-0.0706776	0.836403	0.985693	9050	8920.52	HILIC-MS	[Clostridium] methoxybenzovorans	96.063
Imidazoleacetate	ASV_324	-0.0706776	0.836403	0.985693	9050	8920.52	HILIC-MS	[Clostridium] methoxybenzovorans	96.063
N-Formyl-DL-methionine	ASV_139	0.0701894	0.83752	0.985693	9050	8920.52	HILIC-MS	[Clostridium] methoxybenzovorans	97.244
Hypoxanthine	ASV_261	0.0700974	0.837731	0.985693	9050	8920.52	HILIC-MS	[Clostridium] methoxybenzovorans	95.652
4-Hydroxybenzoate	ASV_261	-0.0691767	0.839838	0.985693	9050	8920.52	HILIC-MS	[Clostridium] methoxybenzovorans	95.652
Thymine	ASV_261	0.0661081	0.846869	0.986481	9103	8979.94	HILIC-MS	[Clostridium] methoxybenzovorans	95.652
Imidazoleacetate	ASV_261	0.0661081	0.846869	0.986481	9103	8979.94	HILIC-MS	[Clostridium] methoxybenzovorans	95.652
L-Arabitol	ASV_324	0.0631837	0.853578	0.987101	9285	9165.23	HILIC-MS	[Clostridium] methoxybenzovorans	96.063
Glutamate	ASV_324	-0.0621912	0.855857	0.987101	9285	9165.23	HILIC-MS	[Clostridium] methoxybenzovorans	96.063
Rosmarinate	ASV_317	-0.060565	0.859594	0.987101	9285	9165.23	HILIC-MS	[Clostridium] methoxybenzovorans	97.233
Inosine	ASV_139	-0.0602353	0.860352	0.987101	9285	9165.23	HILIC-MS	[Clostridium] methoxybenzovorans	97.244
Urocanate	ASV_389	0.0599227	0.86107	0.987101	9285	9165.23	HILIC-MS	[Clostridium] methoxybenzovorans	95.257
L-Ornithine	ASV_389	0.0577286	0.866117	0.98784	9305	9191.85	HILIC-MS	[Clostridium] methoxybenzovorans	95.257
N-Acetyl-L-aspartic acid	ASV_324	0.0566582	0.868581	0.988346	9319	9210.39	HILIC-MS	[Clostridium] methoxybenzovorans	96.063
L-Glutamine	ASV_317	-0.0557297	0.870719	0.988583	9341	9234.35	HILIC-MS	[Clostridium] methoxybenzovorans	97.233
D-Ribose 5-phosphate	ASV_261	0.0552339	0.87186	0.989029	9346	9243.46	HILIC-MS	[Clostridium] methoxybenzovorans	95.652
D-Ribose 5-phosphate	ASV_317	0.0523457	0.878517	0.990434	9404	9314.04	HILIC-MS	[Clostridium] methoxybenzovorans	97.233
Glucose 6-phosphate	ASV_139	-0.0517277	0.879942	0.990892	9423	9337.17	HILIC-MS	[Clostridium] methoxybenzovorans	97.244
Cholate	ASV_324	0.0514146	0.880665	0.990892	9423	9337.17	HILIC-MS	[Clostridium] methoxybenzovorans	96.063
O-Acetylserine	ASV_324	0.0513996	0.880699	0.990892	9423	9337.17	HILIC-MS	[Clostridium] methoxybenzovorans	96.063
N-Acetyl-L-aspartic acid	ASV_389	-0.0501991	0.883469	0.991322	9450	9367.99	HILIC-MS	[Clostridium] methoxybenzovorans	95.257
Hypoxanthine	ASV_324	-0.0476086	0.88945	0.992445	9515	9443.11	HILIC-MS	[Clostridium] methoxybenzovorans	96.063
N-Formyl-DL-methionine	ASV_389	-0.0427134	0.900766	0.992771	9645	9575.27	HILIC-MS	[Clostridium] methoxybenzovorans	95.257
Citrulline	ASV_261	0.0412104	0.904243	0.99353	9650	9587.57	HILIC-MS	[Clostridium] methoxybenzovorans	95.652
Inosine	ASV_324	-0.0393204	0.908619	0.994036	9703	9645.13	HILIC-MS	[Clostridium] methoxybenzovorans	96.063
Pimelic acid	ASV_261	0.0379362	0.911825	0.994451	9739	9684.96	HILIC-MS	[Clostridium] methoxybenzovorans	95.652
Suberic acid	ASV_317	-0.0368462	0.91435	0.994964	9743	9693.94	HILIC-MS	[Clostridium] methoxybenzovorans	97.233
4-Hydroxyphenylacetate	ASV_317	0.0358936	0.916558	0.995178	9768	9720.89	HILIC-MS	[Clostridium] methoxybenzovorans	97.233
L-Arginine	ASV_139	-0.0334292	0.922271	0.99598	9872	9832.32	HILIC-MS	[Clostridium] methoxybenzovorans	97.244
N-Acetyl-DL-glutamic acid	ASV_324	-0.0327999	0.923731	0.99598	9872	9832.32	HILIC-MS	[Clostridium] methoxybenzovorans	96.063
Rosmarinate	ASV_139	0.0322117	0.925095	0.99598	9872	9832.32	HILIC-MS	[Clostridium] methoxybenzovorans	97.244
Urocanate	ASV_324	-0.0322022	0.925117	0.99598	9872	9832.32	HILIC-MS	[Clostridium] methoxybenzovorans	96.063
L-Ornithine	ASV_139	-0.0314975	0.926752	0.99598	9872	9832.32	HILIC-MS	[Clostridium] methoxybenzovorans	97.244
Xanthine	ASV_261	0.0296688	0.930996	0.996039	9940	9900.62	HILIC-MS	[Clostridium] methoxybenzovorans	95.652
L-Serine	ASV_261	0.0274207	0.936215	0.996162	9972	9933.73	HILIC-MS	[Clostridium] methoxybenzovorans	95.652
L-Arginine	ASV_261	-0.0209984	0.951136	0.997111	10481	10450.7	HILIC-MS	[Clostridium] methoxybenzovorans	95.652
Thymine	ASV_389	-0.0208661	0.951444	0.997111	10481	10450.7	HILIC-MS	[Clostridium] methoxybenzovorans	95.257
Imidazoleacetate	ASV_389	-0.0208661	0.951444	0.997111	10481	10450.7	HILIC-MS	[Clostridium] methoxybenzovorans	95.257
Pimelic acid	ASV_389	0.0207983	0.951602	0.997111	10481	10450.7	HILIC-MS	[Clostridium] methoxybenzovorans	95.257
Glutamate	ASV_139	-0.0175113	0.959245	0.997111	10481	10450.7	HILIC-MS	[Clostridium] methoxybenzovorans	97.244
Benzyl alcohol	ASV_317	-0.0173903	0.959526	0.997111	10481	10450.7	HILIC-MS	[Clostridium] methoxybenzovorans	97.233
L-Aspartate	ASV_139	0.0165669	0.961441	0.997111	10481	10450.7	HILIC-MS	[Clostridium] methoxybenzovorans	97.244
Glucose 6-phosphate	ASV_261	-0.0163523	0.96194	0.997111	10481	10450.7	HILIC-MS	[Clostridium] methoxybenzovorans	95.652
Alpha-D-Glucose	ASV_261	-0.0149069	0.965303	0.997111	10481	10450.7	HILIC-MS	[Clostridium] methoxybenzovorans	95.652
N-Acetyl-DL-methionine	ASV_389	0.0145058	0.966236	0.997111	10481	10450.7	HILIC-MS	[Clostridium] methoxybenzovorans	95.257
D-Ribose 5-phosphate	ASV_389	-0.0130953	0.969517	0.997111	10481	10450.7	HILIC-MS	[Clostridium] methoxybenzovorans	95.257
Suberic acid	ASV_139	0.0126671	0.970514	0.997111	10481	10450.7	HILIC-MS	[Clostridium] methoxybenzovorans	97.244
L-Serine	ASV_324	-0.0118522	0.97241	0.997111	10481	10450.7	HILIC-MS	[Clostridium] methoxybenzovorans	96.063
Adenine	ASV_324	-0.0117505	0.972647	0.997111	10481	10450.7	HILIC-MS	[Clostridium] methoxybenzovorans	96.063
Sn-Glycerol 3-phosphate	ASV_139	-0.00919568	0.978593	0.997111	10481	10450.7	HILIC-MS	[Clostridium] methoxybenzovorans	97.244
L-Aspartate	ASV_324	0.00882455	0.979456	0.997111	10481	10450.7	HILIC-MS	[Clostridium] methoxybenzovorans	96.063
Succinate	ASV_389	0.00749685	0.982547	0.997111	10481	10450.7	HILIC-MS	[Clostridium] methoxybenzovorans	95.257
Citrulline	ASV_324	-0.00627978	0.98538	0.997111	10481	10450.7	HILIC-MS	[Clostridium] methoxybenzovorans	96.063
Galactitol	ASV_324	-0.0017807	0.995854	0.998899	10576	10564.4	HILIC-MS	[Clostridium] methoxybenzovorans	96.063
Fumarate	ASV_317	0.00172896	0.995975	0.998899	10576	10564.4	HILIC-MS	[Clostridium] methoxybenzovorans	97.233
Guanine	ASV_389	6.4713e-05	0.999849	0.999898	10602	10600.9	HILIC-MS	[Clostridium] methoxybenzovorans	95.257
Adenine	ASV_180	-0.829835	0.00157406	0.256971	73	18.7589	HILIC-MS	[Clostridium] saccharogumia	100
L-Arabitol	ASV_180	-0.790394	0.00378478	0.347591	116	40.3205	HILIC-MS	[Clostridium] saccharogumia	100
Urate	ASV_180	0.734743	0.0100066	0.445257	258	114.876	HILIC-MS	[Clostridium] saccharogumia	100
3-(2-hydroxyphenyl)propanoate	ASV_180	-0.6972	0.0170968	0.523944	349	182.856	HILIC-MS	[Clostridium] saccharogumia	100
Xanthine	ASV_180	0.684265	0.0202113	0.536672	406	217.889	HILIC-MS	[Clostridium] saccharogumia	100
Taurine	ASV_180	-0.561867	0.0720385	0.754012	1033	778.895	HILIC-MS	[Clostridium] saccharogumia	100
L-Ornithine	ASV_180	0.544648	0.0831978	0.759826	1313	997.652	HILIC-MS	[Clostridium] saccharogumia	100
N-Acetyl-L-phenylalanine	ASV_180	-0.537757	0.0879677	0.759826	1313	997.652	HILIC-MS	[Clostridium] saccharogumia	100
Pantothenate	ASV_180	-0.527512	0.0953874	0.761537	1346	1025.03	HILIC-MS	[Clostridium] saccharogumia	100
Inosine	ASV_180	0.524524	0.0976258	0.762958	1369	1044.49	HILIC-MS	[Clostridium] saccharogumia	100
D-Ribose 5-phosphate	ASV_180	0.520564	0.100646	0.764554	1397	1068.08	HILIC-MS	[Clostridium] saccharogumia	100
Urocanate	ASV_180	0.481265	0.133946	0.805954	1762	1420.09	HILIC-MS	[Clostridium] saccharogumia	100
Galactitol	ASV_180	-0.475186	0.139648	0.814032	1839	1497.01	HILIC-MS	[Clostridium] saccharogumia	100
Pimelic acid	ASV_180	-0.472207	0.142498	0.816409	1854	1513.62	HILIC-MS	[Clostridium] saccharogumia	100
Uridine	ASV_180	0.454003	0.160708	0.832518	2246	1869.84	HILIC-MS	[Clostridium] saccharogumia	100
N-Acetyl-DL-glutamic acid	ASV_180	0.421802	0.196297	0.838454	2536	2126.32	HILIC-MS	[Clostridium] saccharogumia	100
Rosmarinate	ASV_180	-0.38262	0.245485	0.85754	3035	2602.63	HILIC-MS	[Clostridium] saccharogumia	100
N-Acetyl-DL-methionine	ASV_180	-0.378507	0.251023	0.861453	3147	2710.99	HILIC-MS	[Clostridium] saccharogumia	100
4-Hydroxybenzoate	ASV_180	0.366128	0.268119	0.865806	3302	2858.89	HILIC-MS	[Clostridium] saccharogumia	100
Nicotinate	ASV_180	-0.360787	0.275692	0.868794	3439	2987.78	HILIC-MS	[Clostridium] saccharogumia	100
Azelaic acid	ASV_180	0.347684	0.294772	0.874716	3581	3132.36	HILIC-MS	[Clostridium] saccharogumia	100
O-Acetylserine	ASV_180	0.329824	0.321912	0.88766	3858	3424.59	HILIC-MS	[Clostridium] saccharogumia	100
Cholate	ASV_180	0.316588	0.342856	0.895214	4070	3643.52	HILIC-MS	[Clostridium] saccharogumia	100
N-Acetyl-L-alanine	ASV_180	-0.301465	0.367636	0.903187	4325	3906.28	HILIC-MS	[Clostridium] saccharogumia	100
N-Acetyl-L-aspartic acid	ASV_180	0.301076	0.368285	0.903187	4325	3906.28	HILIC-MS	[Clostridium] saccharogumia	100
L-Histidine	ASV_180	0.295606	0.377475	0.907282	4434	4022.89	HILIC-MS	[Clostridium] saccharogumia	100
Indole-3-acetic acid	ASV_180	0.286107	0.393704	0.910632	4607	4195.28	HILIC-MS	[Clostridium] saccharogumia	100
L-Tyrosine	ASV_180	-0.284751	0.39605	0.910686	4669	4251.99	HILIC-MS	[Clostridium] saccharogumia	100
Citrulline	ASV_180	0.280431	0.403566	0.912443	4690	4279.36	HILIC-MS	[Clostridium] saccharogumia	100
Succinate	ASV_180	-0.277843	0.408102	0.913912	4736	4328.29	HILIC-MS	[Clostridium] saccharogumia	100
3-Hydroxybutyric acid	ASV_180	-0.265177	0.430658	0.923891	5074	4687.82	HILIC-MS	[Clostridium] saccharogumia	100
Adenosine	ASV_180	-0.252997	0.452892	0.928556	5171	4801.56	HILIC-MS	[Clostridium] saccharogumia	100
L-Aspartate	ASV_180	0.211254	0.532921	0.948048	5984	5673.12	HILIC-MS	[Clostridium] saccharogumia	100
Glutamate	ASV_180	0.206717	0.541957	0.950195	6047	5745.83	HILIC-MS	[Clostridium] saccharogumia	100
L-Arginine	ASV_180	0.175432	0.605889	0.956261	6720	6426.08	HILIC-MS	[Clostridium] saccharogumia	100
Alpha-D-Glucose	ASV_180	-0.174933	0.60693	0.956686	6726	6434.67	HILIC-MS	[Clostridium] saccharogumia	100
4-Hydroxyphenylacetate	ASV_180	0.158651	0.641271	0.959477	7122	6833.39	HILIC-MS	[Clostridium] saccharogumia	100
Deoxycholate	ASV_180	-0.145182	0.670167	0.965391	7360	7105.28	HILIC-MS	[Clostridium] saccharogumia	100
Ketoleucine	ASV_180	-0.143917	0.672904	0.966424	7393	7144.77	HILIC-MS	[Clostridium] saccharogumia	100
Hypoxanthine	ASV_180	0.133095	0.696447	0.970174	7621	7393.7	HILIC-MS	[Clostridium] saccharogumia	100
Thymine	ASV_180	-0.132811	0.697067	0.970174	7621	7393.7	HILIC-MS	[Clostridium] saccharogumia	100
Imidazoleacetate	ASV_180	-0.132811	0.697067	0.970174	7621	7393.7	HILIC-MS	[Clostridium] saccharogumia	100
Benzyl alcohol	ASV_180	0.115757	0.734665	0.97433	8232	8020.69	HILIC-MS	[Clostridium] saccharogumia	100
Glutarate	ASV_180	0.112142	0.742706	0.97433	8232	8020.69	HILIC-MS	[Clostridium] saccharogumia	100
Uracil	ASV_180	-0.108139	0.751635	0.97433	8232	8020.69	HILIC-MS	[Clostridium] saccharogumia	100
4-Aminobenzoate	ASV_180	0.107312	0.753482	0.97433	8232	8020.69	HILIC-MS	[Clostridium] saccharogumia	100
Suberic acid	ASV_180	0.090204	0.791968	0.977726	8592	8400.62	HILIC-MS	[Clostridium] saccharogumia	100
N-Formyl-DL-methionine	ASV_180	-0.088522	0.795775	0.978416	8625	8438.83	HILIC-MS	[Clostridium] saccharogumia	100
Mevalonolactone	ASV_180	0.0732881	0.830435	0.985589	8933	8804.27	HILIC-MS	[Clostridium] saccharogumia	100
Sn-Glycerol 3-phosphate	ASV_180	-0.058967	0.863268	0.987101	9285	9165.23	HILIC-MS	[Clostridium] saccharogumia	100
Fumarate	ASV_180	0.0504933	0.88279	0.991322	9450	9367.99	HILIC-MS	[Clostridium] saccharogumia	100
Guanine	ASV_180	-0.0474373	0.889845	0.992445	9515	9443.11	HILIC-MS	[Clostridium] saccharogumia	100
Glucose 6-phosphate	ASV_180	-0.0356346	0.917158	0.995254	9771	9724.63	HILIC-MS	[Clostridium] saccharogumia	100
Guanosine	ASV_180	0.0353711	0.917769	0.995437	9776	9731.39	HILIC-MS	[Clostridium] saccharogumia	100
3-Hydroxyanthranilate	ASV_180	0.0334989	0.92211	0.99598	9872	9832.32	HILIC-MS	[Clostridium] saccharogumia	100
L-Glutamine	ASV_180	-0.027346	0.936388	0.996162	9972	9933.73	HILIC-MS	[Clostridium] saccharogumia	100
L-Serine	ASV_180	0.0106313	0.975251	0.997111	10481	10450.7	HILIC-MS	[Clostridium] saccharogumia	100
N-Acetyl-L-phenylalanine	ASV_033	0.631895	0.0370061	0.65305	608	397.055	HILIC-MS	[Clostridium] scindens	100
L-Serine	ASV_033	-0.616971	0.0431706	0.685094	678	464.494	HILIC-MS	[Clostridium] scindens	100
Ketoleucine	ASV_033	0.610188	0.0461935	0.692655	709	491.092	HILIC-MS	[Clostridium] scindens	100
N-Acetyl-DL-methionine	ASV_033	0.584541	0.0589399	0.736888	848	624.881	HILIC-MS	[Clostridium] scindens	100
Benzyl alcohol	ASV_033	-0.51652	0.103792	0.765776	1447	1108.08	HILIC-MS	[Clostridium] scindens	100
4-Hydroxyphenylacetate	ASV_033	-0.493067	0.1233	0.799524	1635	1307.22	HILIC-MS	[Clostridium] scindens	100
L-Tyrosine	ASV_033	0.460597	0.153954	0.828046	1972	1632.91	HILIC-MS	[Clostridium] scindens	100
Uracil	ASV_033	-0.451605	0.163209	0.832518	2246	1869.84	HILIC-MS	[Clostridium] scindens	100
Glutamate	ASV_033	0.450787	0.164067	0.832518	2246	1869.84	HILIC-MS	[Clostridium] scindens	100
3-Hydroxybutyric acid	ASV_033	0.447963	0.167052	0.832518	2246	1869.84	HILIC-MS	[Clostridium] scindens	100
L-Glutamine	ASV_033	-0.445739	0.169427	0.832518	2246	1869.84	HILIC-MS	[Clostridium] scindens	100
L-Histidine	ASV_033	-0.438773	0.176999	0.834389	2249	1876.54	HILIC-MS	[Clostridium] scindens	100
L-Ornithine	ASV_033	0.365157	0.269487	0.865806	3302	2858.89	HILIC-MS	[Clostridium] scindens	100
Indole-3-acetic acid	ASV_033	-0.354238	0.285141	0.869533	3477	3023.37	HILIC-MS	[Clostridium] scindens	100
Sn-Glycerol 3-phosphate	ASV_033	0.34263	0.30232	0.877092	3689	3235.59	HILIC-MS	[Clostridium] scindens	100
Suberic acid	ASV_033	-0.334448	0.314761	0.882258	3789	3342.88	HILIC-MS	[Clostridium] scindens	100
Succinate	ASV_033	0.31805	0.340508	0.892257	4046	3610.07	HILIC-MS	[Clostridium] scindens	100
D-Ribose 5-phosphate	ASV_033	0.31752	0.341359	0.893381	4051	3619.09	HILIC-MS	[Clostridium] scindens	100
Glucose 6-phosphate	ASV_033	-0.309984	0.353566	0.898008	4184	3757.27	HILIC-MS	[Clostridium] scindens	100
Mevalonolactone	ASV_033	-0.2983	0.372933	0.906026	4366	3955.71	HILIC-MS	[Clostridium] scindens	100
Xanthine	ASV_033	-0.289615	0.387672	0.910118	4516	4110.09	HILIC-MS	[Clostridium] scindens	100
Inosine	ASV_033	0.288793	0.389081	0.910632	4607	4195.28	HILIC-MS	[Clostridium] scindens	100
Adenine	ASV_033	-0.28287	0.399315	0.910686	4669	4251.99	HILIC-MS	[Clostridium] scindens	100
N-Acetyl-L-alanine	ASV_033	-0.278596	0.406779	0.913609	4721	4313.15	HILIC-MS	[Clostridium] scindens	100
Hypoxanthine	ASV_033	-0.260434	0.439253	0.923891	5074	4687.82	HILIC-MS	[Clostridium] scindens	100
4-Hydroxybenzoate	ASV_033	-0.255387	0.448488	0.925973	5135	4754.87	HILIC-MS	[Clostridium] scindens	100
Taurine	ASV_033	-0.238814	0.479435	0.93946	5417	5089.06	HILIC-MS	[Clostridium] scindens	100
Thymine	ASV_033	-0.233154	0.490219	0.942191	5632	5306.42	HILIC-MS	[Clostridium] scindens	100
Imidazoleacetate	ASV_033	-0.233154	0.490219	0.942191	5632	5306.42	HILIC-MS	[Clostridium] scindens	100
Glutarate	ASV_033	-0.225993	0.504013	0.942432	5677	5350.19	HILIC-MS	[Clostridium] scindens	100
3-Hydroxyanthranilate	ASV_033	-0.213346	0.528776	0.948048	5984	5673.12	HILIC-MS	[Clostridium] scindens	100
N-Formyl-DL-methionine	ASV_033	-0.211337	0.532757	0.948048	5984	5673.12	HILIC-MS	[Clostridium] scindens	100
Fumarate	ASV_033	0.210535	0.53435	0.948048	5984	5673.12	HILIC-MS	[Clostridium] scindens	100
Deoxycholate	ASV_033	-0.20753	0.540332	0.949525	6035	5730.38	HILIC-MS	[Clostridium] scindens	100
N-Acetyl-DL-glutamic acid	ASV_033	-0.189037	0.577746	0.954645	6419	6127.87	HILIC-MS	[Clostridium] scindens	100
Alpha-D-Glucose	ASV_033	-0.179687	0.597033	0.955515	6655	6358.95	HILIC-MS	[Clostridium] scindens	100
4-Aminobenzoate	ASV_033	-0.167102	0.623362	0.958649	6896	6610.84	HILIC-MS	[Clostridium] scindens	100
L-Arginine	ASV_033	0.152427	0.654571	0.961626	7221	6943.9	HILIC-MS	[Clostridium] scindens	100
Guanosine	ASV_033	0.150334	0.659064	0.961668	7289	7009.6	HILIC-MS	[Clostridium] scindens	100
Azelaic acid	ASV_033	-0.148397	0.663232	0.962327	7330	7053.86	HILIC-MS	[Clostridium] scindens	100
Nicotinate	ASV_033	-0.131279	0.700421	0.970661	7654	7429.44	HILIC-MS	[Clostridium] scindens	100
Uridine	ASV_033	0.111056	0.745125	0.97433	8232	8020.69	HILIC-MS	[Clostridium] scindens	100
L-Aspartate	ASV_033	-0.106603	0.755069	0.97433	8232	8020.69	HILIC-MS	[Clostridium] scindens	100
3-(2-hydroxyphenyl)propanoate	ASV_033	-0.101678	0.766106	0.974595	8345	8133	HILIC-MS	[Clostridium] scindens	100
Galactitol	ASV_033	0.0863494	0.800699	0.9788	8704	8519.48	HILIC-MS	[Clostridium] scindens	100
Guanine	ASV_033	-0.0834202	0.807349	0.980316	8736	8564.04	HILIC-MS	[Clostridium] scindens	100
Urate	ASV_033	-0.0785838	0.818353	0.983638	8824	8679.62	HILIC-MS	[Clostridium] scindens	100
Pimelic acid	ASV_033	-0.0696289	0.838803	0.985693	9050	8920.52	HILIC-MS	[Clostridium] scindens	100
Rosmarinate	ASV_033	0.0637132	0.852363	0.987101	9285	9165.23	HILIC-MS	[Clostridium] scindens	100
L-Arabitol	ASV_033	-0.0485986	0.887163	0.992445	9515	9443.11	HILIC-MS	[Clostridium] scindens	100
Adenosine	ASV_033	0.0455859	0.894123	0.992484	9574	9502.04	HILIC-MS	[Clostridium] scindens	100
Urocanate	ASV_033	-0.0346358	0.919473	0.995751	9801	9759.35	HILIC-MS	[Clostridium] scindens	100
N-Acetyl-L-aspartic acid	ASV_033	0.023462	0.945411	0.997111	10481	10450.7	HILIC-MS	[Clostridium] scindens	100
O-Acetylserine	ASV_033	-0.0200585	0.953321	0.997111	10481	10450.7	HILIC-MS	[Clostridium] scindens	100
Citrulline	ASV_033	0.0155711	0.963758	0.997111	10481	10450.7	HILIC-MS	[Clostridium] scindens	100
Cholate	ASV_033	0.0044251	0.989698	0.998001	10517	10496	HILIC-MS	[Clostridium] scindens	100
Pantothenate	ASV_033	4.40202e-05	0.999898	0.999898	10602	10600.9	HILIC-MS	[Clostridium] scindens	100
Glucose 6-phosphate	ASV_023	0.522538	0.0991332	0.763115	1378	1051.57	HILIC-MS	[Clostridium] symbiosum	97.638
Glutamate	ASV_023	-0.520437	0.100743	0.764554	1397	1068.08	HILIC-MS	[Clostridium] symbiosum	97.638
O-Acetylserine	ASV_023	-0.483206	0.132156	0.803708	1746	1403.27	HILIC-MS	[Clostridium] symbiosum	97.638
D-Ribose 5-phosphate	ASV_023	-0.455182	0.159487	0.832518	2246	1869.84	HILIC-MS	[Clostridium] symbiosum	97.638
Taurine	ASV_023	0.426126	0.191265	0.837198	2445	2046.95	HILIC-MS	[Clostridium] symbiosum	97.638
Inosine	ASV_023	-0.424584	0.19305	0.837198	2445	2046.95	HILIC-MS	[Clostridium] symbiosum	97.638
Rosmarinate	ASV_023	0.42136	0.196815	0.838454	2536	2126.32	HILIC-MS	[Clostridium] symbiosum	97.638
3-Hydroxybutyric acid	ASV_023	-0.403601	0.218342	0.850516	2789	2372.09	HILIC-MS	[Clostridium] symbiosum	97.638
Pantothenate	ASV_023	0.376809	0.253331	0.861453	3147	2710.99	HILIC-MS	[Clostridium] symbiosum	97.638
N-Acetyl-DL-glutamic acid	ASV_023	-0.372015	0.259909	0.861796	3205	2762.06	HILIC-MS	[Clostridium] symbiosum	97.638
N-Formyl-DL-methionine	ASV_023	-0.361518	0.274649	0.868794	3439	2987.78	HILIC-MS	[Clostridium] symbiosum	97.638
Indole-3-acetic acid	ASV_023	0.357477	0.280446	0.868794	3439	2987.78	HILIC-MS	[Clostridium] symbiosum	97.638
L-Aspartate	ASV_023	-0.357445	0.280491	0.868794	3439	2987.78	HILIC-MS	[Clostridium] symbiosum	97.638
N-Acetyl-L-aspartic acid	ASV_023	-0.332111	0.318365	0.884865	3815	3375.76	HILIC-MS	[Clostridium] symbiosum	97.638
L-Serine	ASV_023	0.327409	0.325682	0.889766	3892	3462.97	HILIC-MS	[Clostridium] symbiosum	97.638
Uracil	ASV_023	0.304251	0.363003	0.900879	4272	3848.55	HILIC-MS	[Clostridium] symbiosum	97.638
Suberic acid	ASV_023	-0.291031	0.385248	0.908731	4504	4092.92	HILIC-MS	[Clostridium] symbiosum	97.638
Nicotinate	ASV_023	0.279924	0.404453	0.912501	4700	4288.75	HILIC-MS	[Clostridium] symbiosum	97.638
Uridine	ASV_023	-0.253124	0.452657	0.928556	5171	4801.56	HILIC-MS	[Clostridium] symbiosum	97.638
Sn-Glycerol 3-phosphate	ASV_023	-0.240875	0.475537	0.938538	5373	5042.76	HILIC-MS	[Clostridium] symbiosum	97.638
Thymine	ASV_023	0.230658	0.495008	0.942191	5632	5306.42	HILIC-MS	[Clostridium] symbiosum	97.638
Imidazoleacetate	ASV_023	0.230658	0.495008	0.942191	5632	5306.42	HILIC-MS	[Clostridium] symbiosum	97.638
3-Hydroxyanthranilate	ASV_023	-0.225533	0.504904	0.942595	5679	5353	HILIC-MS	[Clostridium] symbiosum	97.638
Fumarate	ASV_023	-0.217612	0.520367	0.946877	5838	5527.87	HILIC-MS	[Clostridium] symbiosum	97.638
Adenine	ASV_023	0.212892	0.529675	0.948048	5984	5673.12	HILIC-MS	[Clostridium] symbiosum	97.638
Guanine	ASV_023	0.210692	0.534038	0.948048	5984	5673.12	HILIC-MS	[Clostridium] symbiosum	97.638
L-Arabitol	ASV_023	0.207018	0.541354	0.949605	6045	5740.36	HILIC-MS	[Clostridium] symbiosum	97.638
Xanthine	ASV_023	0.178382	0.599744	0.955515	6655	6358.95	HILIC-MS	[Clostridium] symbiosum	97.638
Urocanate	ASV_023	0.16683	0.623935	0.958968	6898	6614.96	HILIC-MS	[Clostridium] symbiosum	97.638
Galactitol	ASV_023	-0.159396	0.639686	0.959477	7122	6833.39	HILIC-MS	[Clostridium] symbiosum	97.638
L-Ornithine	ASV_023	-0.158345	0.641922	0.959477	7122	6833.39	HILIC-MS	[Clostridium] symbiosum	97.638
N-Acetyl-L-alanine	ASV_023	0.139449	0.682593	0.966491	7535	7282.51	HILIC-MS	[Clostridium] symbiosum	97.638
Pimelic acid	ASV_023	0.135084	0.692101	0.969307	7570	7337.65	HILIC-MS	[Clostridium] symbiosum	97.638
N-Acetyl-L-phenylalanine	ASV_023	-0.134187	0.69406	0.969872	7587	7358.42	HILIC-MS	[Clostridium] symbiosum	97.638
Benzyl alcohol	ASV_023	0.132861	0.696957	0.970174	7621	7393.7	HILIC-MS	[Clostridium] symbiosum	97.638
4-Hydroxyphenylacetate	ASV_023	0.132665	0.697387	0.970174	7621	7393.7	HILIC-MS	[Clostridium] symbiosum	97.638
Guanosine	ASV_023	0.124303	0.715754	0.973571	7822	7615.27	HILIC-MS	[Clostridium] symbiosum	97.638
Glutarate	ASV_023	0.116623	0.732743	0.97433	8232	8020.69	HILIC-MS	[Clostridium] symbiosum	97.638
L-Tyrosine	ASV_023	0.108499	0.750831	0.97433	8232	8020.69	HILIC-MS	[Clostridium] symbiosum	97.638
Adenosine	ASV_023	-0.106407	0.755507	0.97433	8232	8020.69	HILIC-MS	[Clostridium] symbiosum	97.638
Alpha-D-Glucose	ASV_023	0.102378	0.764535	0.974581	8325	8113.38	HILIC-MS	[Clostridium] symbiosum	97.638
Succinate	ASV_023	-0.0900891	0.792228	0.977726	8592	8400.62	HILIC-MS	[Clostridium] symbiosum	97.638
Ketoleucine	ASV_023	-0.0877078	0.79762	0.978764	8660	8476.1	HILIC-MS	[Clostridium] symbiosum	97.638
Citrulline	ASV_023	-0.0862836	0.800849	0.9788	8704	8519.48	HILIC-MS	[Clostridium] symbiosum	97.638
4-Hydroxybenzoate	ASV_023	0.0827736	0.808818	0.980683	8744	8575.09	HILIC-MS	[Clostridium] symbiosum	97.638
4-Aminobenzoate	ASV_023	0.0764308	0.823261	0.983786	8882	8737.99	HILIC-MS	[Clostridium] symbiosum	97.638
Deoxycholate	ASV_023	0.0719313	0.833536	0.985693	9050	8920.52	HILIC-MS	[Clostridium] symbiosum	97.638
N-Acetyl-DL-methionine	ASV_023	-0.0691923	0.839802	0.985693	9050	8920.52	HILIC-MS	[Clostridium] symbiosum	97.638
Hypoxanthine	ASV_023	0.0613988	0.857678	0.987101	9285	9165.23	HILIC-MS	[Clostridium] symbiosum	97.638
L-Histidine	ASV_023	0.0544128	0.873752	0.990009	9358	9264.51	HILIC-MS	[Clostridium] symbiosum	97.638
L-Arginine	ASV_023	-0.0513133	0.880898	0.990914	9428	9342.34	HILIC-MS	[Clostridium] symbiosum	97.638
Urate	ASV_023	-0.0344506	0.919903	0.995751	9801	9759.35	HILIC-MS	[Clostridium] symbiosum	97.638
Cholate	ASV_023	0.0289987	0.932551	0.996039	9940	9900.62	HILIC-MS	[Clostridium] symbiosum	97.638
3-(2-hydroxyphenyl)propanoate	ASV_023	-0.0246631	0.94262	0.997111	10481	10450.7	HILIC-MS	[Clostridium] symbiosum	97.638
Mevalonolactone	ASV_023	0.015139	0.964763	0.997111	10481	10450.7	HILIC-MS	[Clostridium] symbiosum	97.638
Azelaic acid	ASV_023	-0.0141444	0.967077	0.997111	10481	10450.7	HILIC-MS	[Clostridium] symbiosum	97.638
L-Glutamine	ASV_023	0.0125364	0.970818	0.997111	10481	10450.7	HILIC-MS	[Clostridium] symbiosum	97.638
N-Acetyl-L-alanine	ASV_213	0.708279	0.0147165	0.498482	313	156.025	HILIC-MS	[Ruminococcus] gnavus	100
L-Glutamine	ASV_213	0.616776	0.0432554	0.685094	678	464.494	HILIC-MS	[Ruminococcus] gnavus	100
Suberic acid	ASV_213	0.565735	0.0696775	0.754012	1033	778.895	HILIC-MS	[Ruminococcus] gnavus	100
L-Aspartate	ASV_213	0.565487	0.0698275	0.754012	1033	778.895	HILIC-MS	[Ruminococcus] gnavus	100
L-Ornithine	ASV_213	-0.525844	0.096633	0.761537	1346	1025.03	HILIC-MS	[Ruminococcus] gnavus	100
O-Acetylserine	ASV_213	0.489565	0.1264	0.802106	1673	1341.92	HILIC-MS	[Ruminococcus] gnavus	100
N-Acetyl-DL-glutamic acid	ASV_213	0.464895	0.149649	0.825481	1923	1587.4	HILIC-MS	[Ruminococcus] gnavus	100
Pantothenate	ASV_213	-0.450488	0.164381	0.832518	2246	1869.84	HILIC-MS	[Ruminococcus] gnavus	100
3-Hydroxybutyric acid	ASV_213	-0.441293	0.174237	0.832518	2246	1869.84	HILIC-MS	[Ruminococcus] gnavus	100
Taurine	ASV_213	0.424623	0.193005	0.837198	2445	2046.95	HILIC-MS	[Ruminococcus] gnavus	100
Uracil	ASV_213	0.423638	0.19415	0.838454	2536	2126.32	HILIC-MS	[Ruminococcus] gnavus	100
Thymine	ASV_213	0.417422	0.201474	0.838581	2548	2136.71	HILIC-MS	[Ruminococcus] gnavus	100
Imidazoleacetate	ASV_213	0.417422	0.201474	0.838581	2548	2136.71	HILIC-MS	[Ruminococcus] gnavus	100
Glucose 6-phosphate	ASV_213	0.402608	0.219584	0.850516	2789	2372.09	HILIC-MS	[Ruminococcus] gnavus	100
Azelaic acid	ASV_213	0.386143	0.240798	0.857251	3002	2573.47	HILIC-MS	[Ruminococcus] gnavus	100
Adenine	ASV_213	0.381296	0.24726	0.859494	3050	2621.46	HILIC-MS	[Ruminococcus] gnavus	100
N-Acetyl-L-aspartic acid	ASV_213	0.379117	0.250198	0.86131	3082	2654.56	HILIC-MS	[Ruminococcus] gnavus	100
N-Formyl-DL-methionine	ASV_213	0.349329	0.292338	0.873362	3549	3099.56	HILIC-MS	[Ruminococcus] gnavus	100
Hypoxanthine	ASV_213	0.325079	0.32934	0.891313	4038	3599.12	HILIC-MS	[Ruminococcus] gnavus	100
3-Hydroxyanthranilate	ASV_213	0.299739	0.370521	0.903935	4346	3928.5	HILIC-MS	[Ruminococcus] gnavus	100
Mevalonolactone	ASV_213	0.297329	0.374567	0.906668	4395	3984.81	HILIC-MS	[Ruminococcus] gnavus	100
3-(2-hydroxyphenyl)propanoate	ASV_213	0.293478	0.38108	0.908473	4448	4040.89	HILIC-MS	[Ruminococcus] gnavus	100
L-Serine	ASV_213	0.266901	0.427553	0.922449	4914	4532.91	HILIC-MS	[Ruminococcus] gnavus	100
Succinate	ASV_213	-0.248106	0.461967	0.932169	5255	4898.55	HILIC-MS	[Ruminococcus] gnavus	100
L-Histidine	ASV_213	0.22885	0.49849	0.942191	5632	5306.42	HILIC-MS	[Ruminococcus] gnavus	100
Nicotinate	ASV_213	-0.214496	0.526505	0.948048	5984	5673.12	HILIC-MS	[Ruminococcus] gnavus	100
Urate	ASV_213	0.18925	0.577309	0.954645	6419	6127.87	HILIC-MS	[Ruminococcus] gnavus	100
D-Ribose 5-phosphate	ASV_213	-0.177267	0.602062	0.955856	6678	6383.2	HILIC-MS	[Ruminococcus] gnavus	100
4-Aminobenzoate	ASV_213	0.169027	0.619308	0.958649	6896	6610.84	HILIC-MS	[Ruminococcus] gnavus	100
Ketoleucine	ASV_213	-0.163962	0.629997	0.959059	6994	6707.66	HILIC-MS	[Ruminococcus] gnavus	100
Xanthine	ASV_213	0.160068	0.638255	0.959477	7122	6833.39	HILIC-MS	[Ruminococcus] gnavus	100
Glutarate	ASV_213	0.1579	0.642871	0.959477	7122	6833.39	HILIC-MS	[Ruminococcus] gnavus	100
Galactitol	ASV_213	0.157402	0.643932	0.959477	7122	6833.39	HILIC-MS	[Ruminococcus] gnavus	100
Alpha-D-Glucose	ASV_213	0.135674	0.690814	0.968128	7568	7326.79	HILIC-MS	[Ruminococcus] gnavus	100
Rosmarinate	ASV_213	0.128832	0.705788	0.971856	7708	7491.07	HILIC-MS	[Ruminococcus] gnavus	100
Guanine	ASV_213	-0.128779	0.705905	0.971856	7708	7491.07	HILIC-MS	[Ruminococcus] gnavus	100
L-Tyrosine	ASV_213	-0.127129	0.70953	0.973093	7733	7524.92	HILIC-MS	[Ruminococcus] gnavus	100
Fumarate	ASV_213	-0.123417	0.717707	0.973571	7822	7615.27	HILIC-MS	[Ruminococcus] gnavus	100
Indole-3-acetic acid	ASV_213	-0.108694	0.750396	0.97433	8232	8020.69	HILIC-MS	[Ruminococcus] gnavus	100
Uridine	ASV_213	-0.0994208	0.771177	0.97665	8373	8177.49	HILIC-MS	[Ruminococcus] gnavus	100
Guanosine	ASV_213	-0.0967298	0.777234	0.977026	8434	8240.24	HILIC-MS	[Ruminococcus] gnavus	100
L-Arginine	ASV_213	-0.0940789	0.783211	0.977726	8592	8400.62	HILIC-MS	[Ruminococcus] gnavus	100
Adenosine	ASV_213	-0.0844107	0.805099	0.979389	8716	8536.35	HILIC-MS	[Ruminococcus] gnavus	100
4-Hydroxybenzoate	ASV_213	-0.0780468	0.819576	0.983786	8882	8737.99	HILIC-MS	[Ruminococcus] gnavus	100
Benzyl alcohol	ASV_213	0.0710572	0.835535	0.985693	9050	8920.52	HILIC-MS	[Ruminococcus] gnavus	100
Cholate	ASV_213	-0.0672837	0.844174	0.985894	9091	8962.76	HILIC-MS	[Ruminococcus] gnavus	100
L-Arabitol	ASV_213	0.067147	0.844487	0.985894	9091	8962.76	HILIC-MS	[Ruminococcus] gnavus	100
Urocanate	ASV_213	-0.0616329	0.85714	0.987101	9285	9165.23	HILIC-MS	[Ruminococcus] gnavus	100
N-Acetyl-DL-methionine	ASV_213	0.0591066	0.862947	0.987101	9285	9165.23	HILIC-MS	[Ruminococcus] gnavus	100
Citrulline	ASV_213	-0.0524894	0.878186	0.990434	9404	9314.04	HILIC-MS	[Ruminococcus] gnavus	100
N-Acetyl-L-phenylalanine	ASV_213	-0.0457114	0.893833	0.992484	9574	9502.04	HILIC-MS	[Ruminococcus] gnavus	100
Inosine	ASV_213	0.0440114	0.897763	0.992771	9645	9575.27	HILIC-MS	[Ruminococcus] gnavus	100
Deoxycholate	ASV_213	0.0307847	0.928406	0.996039	9940	9900.62	HILIC-MS	[Ruminococcus] gnavus	100
Pimelic acid	ASV_213	-0.0241881	0.943723	0.997111	10481	10450.7	HILIC-MS	[Ruminococcus] gnavus	100
4-Hydroxyphenylacetate	ASV_213	0.0123369	0.971282	0.997111	10481	10450.7	HILIC-MS	[Ruminococcus] gnavus	100
Sn-Glycerol 3-phosphate	ASV_213	-0.00932255	0.978297	0.997111	10481	10450.7	HILIC-MS	[Ruminococcus] gnavus	100
Glutamate	ASV_213	0.00414592	0.990348	0.998067	10520	10499.7	HILIC-MS	[Ruminococcus] gnavus	100
L-Glutamine	ASV_140	0.618912	0.0423311	0.683075	658	449.463	HILIC-MS	[Ruminococcus] lactaris	100
N-Formyl-DL-methionine	ASV_140	0.538942	0.0871344	0.759826	1313	997.652	HILIC-MS	[Ruminococcus] lactaris	100
Thymine	ASV_140	0.51909	0.101785	0.765776	1447	1108.08	HILIC-MS	[Ruminococcus] lactaris	100
Imidazoleacetate	ASV_140	0.51909	0.101785	0.765776	1447	1108.08	HILIC-MS	[Ruminococcus] lactaris	100
L-Aspartate	ASV_140	0.516369	0.103911	0.765776	1447	1108.08	HILIC-MS	[Ruminococcus] lactaris	100
L-Ornithine	ASV_140	-0.483082	0.132269	0.803708	1746	1403.27	HILIC-MS	[Ruminococcus] lactaris	100
Alpha-D-Glucose	ASV_140	0.48256	0.13275	0.804385	1750	1407.67	HILIC-MS	[Ruminococcus] lactaris	100
3-(2-hydroxyphenyl)propanoate	ASV_140	0.479344	0.135732	0.809716	1797	1455.06	HILIC-MS	[Ruminococcus] lactaris	100
Uracil	ASV_140	0.475068	0.139761	0.814032	1839	1497.01	HILIC-MS	[Ruminococcus] lactaris	100
N-Acetyl-L-alanine	ASV_140	0.473573	0.141187	0.814032	1839	1497.01	HILIC-MS	[Ruminococcus] lactaris	100
Adenine	ASV_140	0.452898	0.161857	0.832518	2246	1869.84	HILIC-MS	[Ruminococcus] lactaris	100
Azelaic acid	ASV_140	0.382911	0.245096	0.857303	3033	2600.2	HILIC-MS	[Ruminococcus] lactaris	100
3-Hydroxyanthranilate	ASV_140	0.377583	0.252277	0.861453	3147	2710.99	HILIC-MS	[Ruminococcus] lactaris	100
O-Acetylserine	ASV_140	0.367364	0.266383	0.865806	3302	2858.89	HILIC-MS	[Ruminococcus] lactaris	100
L-Histidine	ASV_140	0.354714	0.284447	0.869533	3477	3023.37	HILIC-MS	[Ruminococcus] lactaris	100
L-Serine	ASV_140	0.342204	0.302962	0.877092	3689	3235.59	HILIC-MS	[Ruminococcus] lactaris	100
Galactitol	ASV_140	0.342084	0.303142	0.877092	3689	3235.59	HILIC-MS	[Ruminococcus] lactaris	100
Guanosine	ASV_140	-0.330497	0.320867	0.886702	3838	3403.16	HILIC-MS	[Ruminococcus] lactaris	100
Ketoleucine	ASV_140	-0.323626	0.331633	0.891313	4038	3599.12	HILIC-MS	[Ruminococcus] lactaris	100
N-Acetyl-DL-glutamic acid	ASV_140	0.321072	0.335683	0.891313	4038	3599.12	HILIC-MS	[Ruminococcus] lactaris	100
Guanine	ASV_140	-0.312837	0.348919	0.896043	4129	3699.76	HILIC-MS	[Ruminococcus] lactaris	100
Benzyl alcohol	ASV_140	0.297198	0.374787	0.906668	4395	3984.81	HILIC-MS	[Ruminococcus] lactaris	100
4-Hydroxyphenylacetate	ASV_140	0.296801	0.375457	0.906668	4395	3984.81	HILIC-MS	[Ruminococcus] lactaris	100
L-Arginine	ASV_140	-0.292548	0.382661	0.908731	4504	4092.92	HILIC-MS	[Ruminococcus] lactaris	100
Urocanate	ASV_140	-0.259029	0.441815	0.923891	5074	4687.82	HILIC-MS	[Ruminococcus] lactaris	100
Sn-Glycerol 3-phosphate	ASV_140	-0.238179	0.480641	0.939666	5446	5117.42	HILIC-MS	[Ruminococcus] lactaris	100
Suberic acid	ASV_140	0.233573	0.489418	0.942191	5632	5306.42	HILIC-MS	[Ruminococcus] lactaris	100
Indole-3-acetic acid	ASV_140	-0.221593	0.512572	0.945467	5749	5435.49	HILIC-MS	[Ruminococcus] lactaris	100
Mevalonolactone	ASV_140	0.218745	0.518144	0.945751	5814	5498.6	HILIC-MS	[Ruminococcus] lactaris	100
4-Hydroxybenzoate	ASV_140	-0.211091	0.533244	0.948048	5984	5673.12	HILIC-MS	[Ruminococcus] lactaris	100
Rosmarinate	ASV_140	-0.196823	0.561873	0.951945	6351	6045.81	HILIC-MS	[Ruminococcus] lactaris	100
Pantothenate	ASV_140	-0.182076	0.592082	0.955484	6614	6319.57	HILIC-MS	[Ruminococcus] lactaris	100
Cholate	ASV_140	-0.174744	0.607324	0.956868	6731	6440.68	HILIC-MS	[Ruminococcus] lactaris	100
L-Tyrosine	ASV_140	-0.172921	0.611136	0.957612	6777	6489.74	HILIC-MS	[Ruminococcus] lactaris	100
Fumarate	ASV_140	-0.171726	0.613641	0.958611	6792	6510.88	HILIC-MS	[Ruminococcus] lactaris	100
4-Aminobenzoate	ASV_140	0.167534	0.622451	0.958649	6896	6610.84	HILIC-MS	[Ruminococcus] lactaris	100
3-Hydroxybutyric acid	ASV_140	-0.165927	0.625842	0.959059	6994	6707.66	HILIC-MS	[Ruminococcus] lactaris	100
N-Acetyl-L-aspartic acid	ASV_140	0.155201	0.648632	0.960437	7177	6893.06	HILIC-MS	[Ruminococcus] lactaris	100
Xanthine	ASV_140	-0.150015	0.659751	0.961668	7289	7009.6	HILIC-MS	[Ruminococcus] lactaris	100
Taurine	ASV_140	0.138724	0.68417	0.966491	7535	7282.51	HILIC-MS	[Ruminococcus] lactaris	100
Glutamate	ASV_140	0.136856	0.688236	0.967091	7547	7298.64	HILIC-MS	[Ruminococcus] lactaris	100
L-Arabitol	ASV_140	0.111492	0.744152	0.97433	8232	8020.69	HILIC-MS	[Ruminococcus] lactaris	100
Uridine	ASV_140	0.0940348	0.783311	0.977726	8592	8400.62	HILIC-MS	[Ruminococcus] lactaris	100
Nicotinate	ASV_140	-0.0936914	0.784086	0.977726	8592	8400.62	HILIC-MS	[Ruminococcus] lactaris	100
D-Ribose 5-phosphate	ASV_140	-0.0849778	0.803812	0.978813	8708	8523.5	HILIC-MS	[Ruminococcus] lactaris	100
Deoxycholate	ASV_140	-0.0786488	0.818205	0.983638	8824	8679.62	HILIC-MS	[Ruminococcus] lactaris	100
Urate	ASV_140	-0.0756591	0.825021	0.983949	8890	8747.31	HILIC-MS	[Ruminococcus] lactaris	100
Succinate	ASV_140	-0.0753808	0.825656	0.984264	8894	8754.04	HILIC-MS	[Ruminococcus] lactaris	100
Citrulline	ASV_140	-0.0746578	0.827307	0.984837	8922	8786.72	HILIC-MS	[Ruminococcus] lactaris	100
Hypoxanthine	ASV_140	0.0613456	0.8578	0.987101	9285	9165.23	HILIC-MS	[Ruminococcus] lactaris	100
Adenosine	ASV_140	-0.0441954	0.897338	0.992771	9645	9575.27	HILIC-MS	[Ruminococcus] lactaris	100
Glutarate	ASV_140	0.0325697	0.924265	0.99598	9872	9832.32	HILIC-MS	[Ruminococcus] lactaris	100
N-Acetyl-DL-methionine	ASV_140	0.020499	0.952297	0.997111	10481	10450.7	HILIC-MS	[Ruminococcus] lactaris	100
N-Acetyl-L-phenylalanine	ASV_140	-0.017541	0.959176	0.997111	10481	10450.7	HILIC-MS	[Ruminococcus] lactaris	100
Pimelic acid	ASV_140	0.00927541	0.978407	0.997111	10481	10450.7	HILIC-MS	[Ruminococcus] lactaris	100
Inosine	ASV_140	-0.00658873	0.984661	0.997111	10481	10450.7	HILIC-MS	[Ruminococcus] lactaris	100
Glucose 6-phosphate	ASV_140	-0.00573792	0.986641	0.997366	10488	10460.4	HILIC-MS	[Ruminococcus] lactaris	100
Rosmarinate	ASV_132	-0.815256	0.00222827	0.284628	83	23.6241	HILIC-MS	[Ruminococcus] torques	99.213
Urocanate	ASV_182	0.79381	0.00353368	0.337515	111	37.4641	HILIC-MS	[Ruminococcus] torques	98.814
N-Formyl-DL-methionine	ASV_132	0.733358	0.0102215	0.445257	258	114.876	HILIC-MS	[Ruminococcus] torques	99.213
Indole-3-acetic acid	ASV_182	0.717044	0.0130102	0.47443	292	138.534	HILIC-MS	[Ruminococcus] torques	98.814
3-(2-hydroxyphenyl)propanoate	ASV_182	-0.699171	0.0166544	0.519486	343	178.184	HILIC-MS	[Ruminococcus] torques	98.814
Xanthine	ASV_182	0.66228	0.0264003	0.583872	484	282.594	HILIC-MS	[Ruminococcus] torques	98.814
L-Tyrosine	ASV_132	-0.661872	0.0265266	0.583872	484	282.594	HILIC-MS	[Ruminococcus] torques	99.213
N-Acetyl-L-aspartic acid	ASV_132	0.565074	0.0700774	0.754012	1033	778.895	HILIC-MS	[Ruminococcus] torques	99.213
Glucose 6-phosphate	ASV_132	-0.55593	0.0757651	0.75907	1064	807.651	HILIC-MS	[Ruminococcus] torques	99.213
Glucose 6-phosphate	ASV_182	0.541513	0.0853461	0.759826	1313	997.652	HILIC-MS	[Ruminococcus] torques	98.814
O-Acetylserine	ASV_132	0.526118	0.0964276	0.761537	1346	1025.03	HILIC-MS	[Ruminococcus] torques	99.213
N-Formyl-DL-methionine	ASV_182	-0.524989	0.0972753	0.762958	1369	1044.49	HILIC-MS	[Ruminococcus] torques	98.814
D-Ribose 5-phosphate	ASV_132	0.518308	0.102393	0.765776	1447	1108.08	HILIC-MS	[Ruminococcus] torques	99.213
Urate	ASV_182	0.517406	0.103098	0.765776	1447	1108.08	HILIC-MS	[Ruminococcus] torques	98.814
L-Arginine	ASV_182	0.513171	0.106445	0.771272	1483	1143.8	HILIC-MS	[Ruminococcus] torques	98.814
Adenine	ASV_182	-0.50268	0.115041	0.784858	1554	1219.67	HILIC-MS	[Ruminococcus] torques	98.814
L-Arabitol	ASV_132	-0.49266	0.123658	0.799749	1643	1313.99	HILIC-MS	[Ruminococcus] torques	99.213
N-Acetyl-DL-glutamic acid	ASV_132	0.474324	0.140469	0.814032	1839	1497.01	HILIC-MS	[Ruminococcus] torques	99.213
Suberic acid	ASV_132	0.447229	0.167834	0.832518	2246	1869.84	HILIC-MS	[Ruminococcus] torques	99.213
Adenine	ASV_132	-0.440501	0.175102	0.832518	2246	1869.84	HILIC-MS	[Ruminococcus] torques	99.213
N-Acetyl-L-alanine	ASV_132	-0.440408	0.175203	0.832518	2246	1869.84	HILIC-MS	[Ruminococcus] torques	99.213
Uridine	ASV_132	0.43699	0.17897	0.835875	2270	1897.44	HILIC-MS	[Ruminococcus] torques	99.213
L-Arabitol	ASV_182	-0.427921	0.189199	0.837198	2445	2046.95	HILIC-MS	[Ruminococcus] torques	98.814
Deoxycholate	ASV_132	0.408546	0.212213	0.846555	2669	2259.46	HILIC-MS	[Ruminococcus] torques	99.213
N-Acetyl-L-phenylalanine	ASV_132	-0.406467	0.214777	0.849418	2689	2284.08	HILIC-MS	[Ruminococcus] torques	99.213
Indole-3-acetic acid	ASV_132	-0.405933	0.215439	0.849418	2689	2284.08	HILIC-MS	[Ruminococcus] torques	99.213
Inosine	ASV_132	0.385073	0.242216	0.857251	3002	2573.47	HILIC-MS	[Ruminococcus] torques	99.213
N-Acetyl-DL-methionine	ASV_132	-0.365793	0.268591	0.865806	3302	2858.89	HILIC-MS	[Ruminococcus] torques	99.213
3-Hydroxybutyric acid	ASV_182	-0.359394	0.277687	0.868794	3439	2987.78	HILIC-MS	[Ruminococcus] torques	98.814
Guanine	ASV_182	0.347055	0.295705	0.875131	3594	3145.22	HILIC-MS	[Ruminococcus] torques	98.814
Pantothenate	ASV_132	-0.345495	0.298029	0.876146	3620	3171.65	HILIC-MS	[Ruminococcus] torques	99.213
Pimelic acid	ASV_182	-0.339971	0.306333	0.877531	3701	3247.74	HILIC-MS	[Ruminococcus] torques	98.814
Galactitol	ASV_182	-0.319818	0.337682	0.891313	4038	3599.12	HILIC-MS	[Ruminococcus] torques	98.814
L-Serine	ASV_132	-0.316139	0.34358	0.895214	4070	3643.52	HILIC-MS	[Ruminococcus] torques	99.213
L-Arginine	ASV_132	-0.31463	0.346014	0.896043	4129	3699.76	HILIC-MS	[Ruminococcus] torques	99.213
L-Aspartate	ASV_132	0.310224	0.353175	0.898008	4184	3757.27	HILIC-MS	[Ruminococcus] torques	99.213
Urate	ASV_132	0.307803	0.357141	0.899114	4218	3792.46	HILIC-MS	[Ruminococcus] torques	99.213
L-Serine	ASV_182	0.306562	0.359184	0.899372	4246	3818.73	HILIC-MS	[Ruminococcus] torques	98.814
Galactitol	ASV_132	-0.297115	0.374928	0.906668	4395	3984.81	HILIC-MS	[Ruminococcus] torques	99.213
Glutarate	ASV_182	0.294505	0.379337	0.907282	4434	4022.89	HILIC-MS	[Ruminococcus] torques	98.814
Suberic acid	ASV_182	-0.292989	0.381911	0.908731	4504	4092.92	HILIC-MS	[Ruminococcus] torques	98.814
Inosine	ASV_182	0.290602	0.385982	0.908731	4504	4092.92	HILIC-MS	[Ruminococcus] torques	98.814
Benzyl alcohol	ASV_132	0.282558	0.399857	0.910686	4669	4251.99	HILIC-MS	[Ruminococcus] torques	99.213
Taurine	ASV_132	-0.281119	0.402365	0.912432	4676	4266.53	HILIC-MS	[Ruminococcus] torques	99.213
L-Ornithine	ASV_182	0.278187	0.407498	0.913633	4730	4321.49	HILIC-MS	[Ruminococcus] torques	98.814
L-Tyrosine	ASV_182	0.277307	0.409045	0.914937	4740	4336.8	HILIC-MS	[Ruminococcus] torques	98.814
Hypoxanthine	ASV_132	0.269933	0.42212	0.922446	4912	4531.06	HILIC-MS	[Ruminococcus] torques	99.213
L-Histidine	ASV_182	0.264464	0.431945	0.923891	5074	4687.82	HILIC-MS	[Ruminococcus] torques	98.814
Nicotinate	ASV_182	-0.264274	0.432288	0.923891	5074	4687.82	HILIC-MS	[Ruminococcus] torques	98.814
N-Acetyl-L-phenylalanine	ASV_182	-0.254313	0.450464	0.927574	5150	4777	HILIC-MS	[Ruminococcus] torques	98.814
4-Aminobenzoate	ASV_132	0.24945	0.459466	0.931469	5230	4871.58	HILIC-MS	[Ruminococcus] torques	99.213
Ketoleucine	ASV_132	-0.239271	0.47857	0.93946	5417	5089.06	HILIC-MS	[Ruminococcus] torques	99.213
Alpha-D-Glucose	ASV_132	-0.237548	0.481838	0.939666	5446	5117.42	HILIC-MS	[Ruminococcus] torques	99.213
Xanthine	ASV_132	0.236673	0.483502	0.940221	5452	5126.08	HILIC-MS	[Ruminococcus] torques	99.213
Ketoleucine	ASV_182	0.231352	0.493674	0.942191	5632	5306.42	HILIC-MS	[Ruminococcus] torques	98.814
Citrulline	ASV_182	0.228444	0.499272	0.942191	5632	5306.42	HILIC-MS	[Ruminococcus] torques	98.814
Pimelic acid	ASV_132	-0.22696	0.502141	0.942432	5677	5350.19	HILIC-MS	[Ruminococcus] torques	99.213
Citrulline	ASV_132	0.221838	0.512093	0.945467	5749	5435.49	HILIC-MS	[Ruminococcus] torques	99.213
3-Hydroxybutyric acid	ASV_132	0.212189	0.531067	0.948048	5984	5673.12	HILIC-MS	[Ruminococcus] torques	99.213
3-Hydroxyanthranilate	ASV_132	0.206182	0.543026	0.950436	6064	5763.45	HILIC-MS	[Ruminococcus] torques	99.213
Taurine	ASV_182	-0.206049	0.543292	0.950436	6064	5763.45	HILIC-MS	[Ruminococcus] torques	98.814
4-Hydroxyphenylacetate	ASV_132	0.202027	0.551361	0.951945	6351	6045.81	HILIC-MS	[Ruminococcus] torques	99.213
Thymine	ASV_132	-0.198701	0.55807	0.951945	6351	6045.81	HILIC-MS	[Ruminococcus] torques	99.213
Imidazoleacetate	ASV_132	-0.198701	0.55807	0.951945	6351	6045.81	HILIC-MS	[Ruminococcus] torques	99.213
Fumarate	ASV_132	0.198228	0.559027	0.951945	6351	6045.81	HILIC-MS	[Ruminococcus] torques	99.213
4-Hydroxybenzoate	ASV_132	0.19439	0.566813	0.951945	6351	6045.81	HILIC-MS	[Ruminococcus] torques	99.213
Urocanate	ASV_132	-0.192335	0.571001	0.952001	6361	6055.68	HILIC-MS	[Ruminococcus] torques	99.213
Rosmarinate	ASV_182	0.173154	0.610648	0.957395	6763	6474.87	HILIC-MS	[Ruminococcus] torques	98.814
Deoxycholate	ASV_182	-0.172719	0.611559	0.957612	6777	6489.74	HILIC-MS	[Ruminococcus] torques	98.814
Sn-Glycerol 3-phosphate	ASV_132	-0.167146	0.623269	0.958649	6896	6610.84	HILIC-MS	[Ruminococcus] torques	99.213
Glutamate	ASV_132	0.154817	0.649454	0.960437	7177	6893.06	HILIC-MS	[Ruminococcus] torques	99.213
Uracil	ASV_182	-0.154608	0.649901	0.960437	7177	6893.06	HILIC-MS	[Ruminococcus] torques	98.814
4-Aminobenzoate	ASV_182	0.151238	0.657122	0.961668	7289	7009.6	HILIC-MS	[Ruminococcus] torques	98.814
N-Acetyl-DL-methionine	ASV_182	-0.143161	0.67454	0.966491	7535	7282.51	HILIC-MS	[Ruminococcus] torques	98.814
Succinate	ASV_182	-0.142258	0.676495	0.966491	7535	7282.51	HILIC-MS	[Ruminococcus] torques	98.814
Adenosine	ASV_132	-0.136172	0.689727	0.967772	7556	7312.48	HILIC-MS	[Ruminococcus] torques	99.213
Uridine	ASV_182	0.133679	0.695169	0.969889	7599	7370.18	HILIC-MS	[Ruminococcus] torques	98.814
Glutamate	ASV_182	0.125832	0.712386	0.973571	7822	7615.27	HILIC-MS	[Ruminococcus] torques	98.814
Azelaic acid	ASV_182	0.125636	0.712816	0.973571	7822	7615.27	HILIC-MS	[Ruminococcus] torques	98.814
Sn-Glycerol 3-phosphate	ASV_182	-0.119065	0.727328	0.974043	7921	7715.4	HILIC-MS	[Ruminococcus] torques	98.814
3-Hydroxyanthranilate	ASV_182	-0.113489	0.739705	0.97433	8232	8020.69	HILIC-MS	[Ruminococcus] torques	98.814
Fumarate	ASV_182	0.112149	0.74269	0.97433	8232	8020.69	HILIC-MS	[Ruminococcus] torques	98.814
Glutarate	ASV_132	-0.111111	0.745003	0.97433	8232	8020.69	HILIC-MS	[Ruminococcus] torques	99.213
Nicotinate	ASV_132	-0.098057	0.774245	0.976717	8416	8220.05	HILIC-MS	[Ruminococcus] torques	99.213
L-Histidine	ASV_132	0.0963098	0.77818	0.977302	8442	8250.38	HILIC-MS	[Ruminococcus] torques	99.213
L-Glutamine	ASV_132	-0.0949825	0.781173	0.977726	8592	8400.62	HILIC-MS	[Ruminococcus] torques	99.213
Guanosine	ASV_132	0.0903319	0.791678	0.977726	8592	8400.62	HILIC-MS	[Ruminococcus] torques	99.213
O-Acetylserine	ASV_182	-0.0821479	0.810241	0.981256	8755	8590.89	HILIC-MS	[Ruminococcus] torques	98.814
3-(2-hydroxyphenyl)propanoate	ASV_132	-0.0818992	0.810806	0.981293	8764	8600.05	HILIC-MS	[Ruminococcus] torques	99.213
Benzyl alcohol	ASV_182	-0.0791037	0.817168	0.983494	8810	8664.58	HILIC-MS	[Ruminococcus] torques	98.814
N-Acetyl-L-alanine	ASV_182	-0.0770775	0.821786	0.983786	8882	8737.99	HILIC-MS	[Ruminococcus] torques	98.814
Guanosine	ASV_182	0.0744414	0.827801	0.984837	8922	8786.72	HILIC-MS	[Ruminococcus] torques	98.814
Thymine	ASV_182	0.0711442	0.835336	0.985693	9050	8920.52	HILIC-MS	[Ruminococcus] torques	98.814
Imidazoleacetate	ASV_182	0.0711442	0.835336	0.985693	9050	8920.52	HILIC-MS	[Ruminococcus] torques	98.814
Mevalonolactone	ASV_182	0.0708049	0.836112	0.985693	9050	8920.52	HILIC-MS	[Ruminococcus] torques	98.814
Cholate	ASV_132	0.0701689	0.837567	0.985693	9050	8920.52	HILIC-MS	[Ruminococcus] torques	99.213
D-Ribose 5-phosphate	ASV_182	0.0686075	0.841141	0.985693	9050	8920.52	HILIC-MS	[Ruminococcus] torques	98.814
Hypoxanthine	ASV_182	0.0675136	0.843647	0.985894	9091	8962.76	HILIC-MS	[Ruminococcus] torques	98.814
Adenosine	ASV_182	-0.0641223	0.851424	0.987101	9285	9165.23	HILIC-MS	[Ruminococcus] torques	98.814
N-Acetyl-DL-glutamic acid	ASV_182	-0.0635958	0.852632	0.987101	9285	9165.23	HILIC-MS	[Ruminococcus] torques	98.814
Mevalonolactone	ASV_132	-0.0539858	0.874736	0.990348	9365	9274.61	HILIC-MS	[Ruminococcus] torques	99.213
L-Aspartate	ASV_182	-0.044666	0.89625	0.992484	9574	9502.04	HILIC-MS	[Ruminococcus] torques	98.814
Pantothenate	ASV_182	-0.0432758	0.899465	0.992771	9645	9575.27	HILIC-MS	[Ruminococcus] torques	98.814
N-Acetyl-L-aspartic acid	ASV_182	-0.0425348	0.901179	0.992771	9645	9575.27	HILIC-MS	[Ruminococcus] torques	98.814
4-Hydroxyphenylacetate	ASV_182	-0.0291883	0.932111	0.996039	9940	9900.62	HILIC-MS	[Ruminococcus] torques	98.814
L-Ornithine	ASV_132	-0.0289666	0.932626	0.996039	9940	9900.62	HILIC-MS	[Ruminococcus] torques	99.213
L-Glutamine	ASV_182	0.0252693	0.941212	0.997111	10481	10450.7	HILIC-MS	[Ruminococcus] torques	98.814
Alpha-D-Glucose	ASV_182	0.0217856	0.949307	0.997111	10481	10450.7	HILIC-MS	[Ruminococcus] torques	98.814
Azelaic acid	ASV_132	0.0211347	0.95082	0.997111	10481	10450.7	HILIC-MS	[Ruminococcus] torques	99.213
Uracil	ASV_132	-0.0190247	0.955725	0.997111	10481	10450.7	HILIC-MS	[Ruminococcus] torques	99.213
Guanine	ASV_132	0.0168878	0.960695	0.997111	10481	10450.7	HILIC-MS	[Ruminococcus] torques	99.213
4-Hydroxybenzoate	ASV_182	0.0137399	0.968018	0.997111	10481	10450.7	HILIC-MS	[Ruminococcus] torques	98.814
Succinate	ASV_132	0.00790544	0.981596	0.997111	10481	10450.7	HILIC-MS	[Ruminococcus] torques	99.213
Cholate	ASV_182	-0.00158388	0.996312	0.998899	10576	10564.4	HILIC-MS	[Ruminococcus] torques	98.814
Hypoxanthine	ASV_115	-0.595766	0.0530993	0.720018	782	563.054	HILIC-MS	Acetivibrio thermocellus	92.913
N-Acetyl-L-alanine	ASV_115	-0.584181	0.0591342	0.737578	850	626.941	HILIC-MS	Acetivibrio thermocellus	92.913
Glucose 6-phosphate	ASV_115	-0.56013	0.0731153	0.754012	1033	778.895	HILIC-MS	Acetivibrio thermocellus	92.913
Thymine	ASV_115	-0.533852	0.0907493	0.759826	1313	997.652	HILIC-MS	Acetivibrio thermocellus	92.913
Imidazoleacetate	ASV_115	-0.533852	0.0907493	0.759826	1313	997.652	HILIC-MS	Acetivibrio thermocellus	92.913
L-Glutamine	ASV_115	-0.529794	0.0937002	0.759826	1313	997.652	HILIC-MS	Acetivibrio thermocellus	92.913
4-Hydroxyphenylacetate	ASV_115	0.505578	0.112623	0.780232	1533	1196.1	HILIC-MS	Acetivibrio thermocellus	92.913
O-Acetylserine	ASV_115	-0.49024	0.125799	0.802106	1673	1341.92	HILIC-MS	Acetivibrio thermocellus	92.913
N-Acetyl-L-aspartic acid	ASV_115	-0.47403	0.14075	0.814032	1839	1497.01	HILIC-MS	Acetivibrio thermocellus	92.913
Uridine	ASV_115	0.447123	0.167947	0.832518	2246	1869.84	HILIC-MS	Acetivibrio thermocellus	92.913
L-Ornithine	ASV_115	0.443272	0.172086	0.832518	2246	1869.84	HILIC-MS	Acetivibrio thermocellus	92.913
Benzyl alcohol	ASV_115	0.438643	0.177142	0.834443	2251	1878.33	HILIC-MS	Acetivibrio thermocellus	92.913
Pantothenate	ASV_115	0.433929	0.182384	0.837198	2445	2046.95	HILIC-MS	Acetivibrio thermocellus	92.913
Cholate	ASV_115	0.42489	0.192696	0.837198	2445	2046.95	HILIC-MS	Acetivibrio thermocellus	92.913
Rosmarinate	ASV_115	-0.415286	0.204029	0.839612	2577	2163.68	HILIC-MS	Acetivibrio thermocellus	92.913
4-Hydroxybenzoate	ASV_115	0.405161	0.216397	0.850498	2700	2296.35	HILIC-MS	Acetivibrio thermocellus	92.913
3-(2-hydroxyphenyl)propanoate	ASV_115	-0.389131	0.236864	0.857251	3002	2573.47	HILIC-MS	Acetivibrio thermocellus	92.913
Suberic acid	ASV_115	-0.383826	0.243876	0.857303	3033	2600.2	HILIC-MS	Acetivibrio thermocellus	92.913
L-Aspartate	ASV_115	-0.382426	0.245746	0.857603	3038	2605.4	HILIC-MS	Acetivibrio thermocellus	92.913
Taurine	ASV_115	-0.358556	0.278891	0.868794	3439	2987.78	HILIC-MS	Acetivibrio thermocellus	92.913
Adenosine	ASV_115	0.338969	0.307854	0.878395	3716	3264.12	HILIC-MS	Acetivibrio thermocellus	92.913
Adenine	ASV_115	-0.334098	0.315299	0.882258	3789	3342.88	HILIC-MS	Acetivibrio thermocellus	92.913
L-Tyrosine	ASV_115	-0.285407	0.394914	0.910632	4607	4195.28	HILIC-MS	Acetivibrio thermocellus	92.913
N-Acetyl-DL-methionine	ASV_115	-0.283519	0.398186	0.910686	4669	4251.99	HILIC-MS	Acetivibrio thermocellus	92.913
Alpha-D-Glucose	ASV_115	-0.261753	0.436855	0.923891	5074	4687.82	HILIC-MS	Acetivibrio thermocellus	92.913
Azelaic acid	ASV_115	-0.257434	0.444731	0.924417	5123	4735.79	HILIC-MS	Acetivibrio thermocellus	92.913
Guanosine	ASV_115	0.230502	0.495309	0.942191	5632	5306.42	HILIC-MS	Acetivibrio thermocellus	92.913
Ketoleucine	ASV_115	-0.2243	0.507298	0.94341	5701	5378.38	HILIC-MS	Acetivibrio thermocellus	92.913
Guanine	ASV_115	0.220584	0.514542	0.945751	5814	5498.6	HILIC-MS	Acetivibrio thermocellus	92.913
L-Serine	ASV_115	-0.218084	0.519441	0.946124	5821	5507.39	HILIC-MS	Acetivibrio thermocellus	92.913
N-Acetyl-DL-glutamic acid	ASV_115	-0.194328	0.56694	0.951945	6351	6045.81	HILIC-MS	Acetivibrio thermocellus	92.913
Citrulline	ASV_115	0.17245	0.612124	0.957612	6777	6489.74	HILIC-MS	Acetivibrio thermocellus	92.913
3-Hydroxybutyric acid	ASV_115	0.168785	0.619818	0.958649	6896	6610.84	HILIC-MS	Acetivibrio thermocellus	92.913
N-Acetyl-L-phenylalanine	ASV_115	-0.164646	0.628549	0.959059	6994	6707.66	HILIC-MS	Acetivibrio thermocellus	92.913
L-Histidine	ASV_115	0.160166	0.638047	0.959477	7122	6833.39	HILIC-MS	Acetivibrio thermocellus	92.913
Xanthine	ASV_115	-0.157152	0.644465	0.959477	7122	6833.39	HILIC-MS	Acetivibrio thermocellus	92.913
4-Aminobenzoate	ASV_115	0.148497	0.663016	0.962327	7330	7053.86	HILIC-MS	Acetivibrio thermocellus	92.913
3-Hydroxyanthranilate	ASV_115	0.121461	0.722027	0.973909	7883	7677.32	HILIC-MS	Acetivibrio thermocellus	92.913
Fumarate	ASV_115	-0.120602	0.723925	0.973909	7883	7677.32	HILIC-MS	Acetivibrio thermocellus	92.913
L-Arginine	ASV_115	-0.11823	0.729178	0.97433	8232	8020.69	HILIC-MS	Acetivibrio thermocellus	92.913
Succinate	ASV_115	-0.117242	0.731369	0.97433	8232	8020.69	HILIC-MS	Acetivibrio thermocellus	92.913
Pimelic acid	ASV_115	-0.10127	0.767021	0.974595	8345	8133	HILIC-MS	Acetivibrio thermocellus	92.913
Mevalonolactone	ASV_115	0.0969378	0.776765	0.977026	8434	8240.24	HILIC-MS	Acetivibrio thermocellus	92.913
Glutarate	ASV_115	0.0926513	0.786435	0.977726	8592	8400.62	HILIC-MS	Acetivibrio thermocellus	92.913
Urate	ASV_115	-0.0845736	0.804729	0.979222	8713	8531.96	HILIC-MS	Acetivibrio thermocellus	92.913
D-Ribose 5-phosphate	ASV_115	0.0817715	0.811097	0.981293	8764	8600.05	HILIC-MS	Acetivibrio thermocellus	92.913
Deoxycholate	ASV_115	0.078667	0.818163	0.983638	8824	8679.62	HILIC-MS	Acetivibrio thermocellus	92.913
N-Formyl-DL-methionine	ASV_115	-0.0781833	0.819265	0.983786	8882	8737.99	HILIC-MS	Acetivibrio thermocellus	92.913
Inosine	ASV_115	-0.07236	0.832556	0.985693	9050	8920.52	HILIC-MS	Acetivibrio thermocellus	92.913
Sn-Glycerol 3-phosphate	ASV_115	0.0594754	0.862099	0.987101	9285	9165.23	HILIC-MS	Acetivibrio thermocellus	92.913
L-Arabitol	ASV_115	-0.0374059	0.913053	0.994451	9739	9684.96	HILIC-MS	Acetivibrio thermocellus	92.913
Indole-3-acetic acid	ASV_115	0.0360871	0.916109	0.995178	9768	9720.89	HILIC-MS	Acetivibrio thermocellus	92.913
Urocanate	ASV_115	-0.0330838	0.923072	0.99598	9872	9832.32	HILIC-MS	Acetivibrio thermocellus	92.913
Nicotinate	ASV_115	-0.0321221	0.925303	0.99598	9872	9832.32	HILIC-MS	Acetivibrio thermocellus	92.913
Galactitol	ASV_115	0.0179645	0.958191	0.997111	10481	10450.7	HILIC-MS	Acetivibrio thermocellus	92.913
Glutamate	ASV_115	0.0107313	0.975019	0.997111	10481	10450.7	HILIC-MS	Acetivibrio thermocellus	92.913
Uracil	ASV_115	0.0071575	0.983337	0.997111	10481	10450.7	HILIC-MS	Acetivibrio thermocellus	92.913
D-Ribose 5-phosphate	ASV_126	0.815822	0.00219962	0.284394	82	23.3203	HILIC-MS	Acutalibacter muris	97.244
Inosine	ASV_126	0.762092	0.00640294	0.408642	191	78.0505	HILIC-MS	Acutalibacter muris	97.244
L-Arabitol	ASV_126	-0.738126	0.00949584	0.435822	231	100.675	HILIC-MS	Acutalibacter muris	97.244
Adenine	ASV_126	-0.726207	0.011384	0.457172	264	120.694	HILIC-MS	Acutalibacter muris	97.244
Galactitol	ASV_126	-0.67535	0.0225802	0.556977	430	239.5	HILIC-MS	Acutalibacter muris	97.244
Pimelic acid	ASV_126	-0.647845	0.0311266	0.612582	543	332.632	HILIC-MS	Acutalibacter muris	97.244
Pantothenate	ASV_126	-0.587762	0.0572213	0.731698	830	607.31	HILIC-MS	Acutalibacter muris	97.244
N-Acetyl-L-aspartic acid	ASV_126	0.581376	0.0606624	0.740948	868	643.143	HILIC-MS	Acutalibacter muris	97.244
Glutamate	ASV_126	0.546566	0.0819013	0.759826	1313	997.652	HILIC-MS	Acutalibacter muris	97.244
Uridine	ASV_126	0.544797	0.0830964	0.759826	1313	997.652	HILIC-MS	Acutalibacter muris	97.244
Fumarate	ASV_126	0.527039	0.0957391	0.761537	1346	1025.03	HILIC-MS	Acutalibacter muris	97.244
O-Acetylserine	ASV_126	0.526745	0.0959584	0.761537	1346	1025.03	HILIC-MS	Acutalibacter muris	97.244
Citrulline	ASV_126	0.514748	0.105191	0.768183	1453	1116.17	HILIC-MS	Acutalibacter muris	97.244
Rosmarinate	ASV_126	-0.511406	0.107861	0.771272	1483	1143.8	HILIC-MS	Acutalibacter muris	97.244
Xanthine	ASV_126	0.500241	0.117102	0.788598	1577	1243.62	HILIC-MS	Acutalibacter muris	97.244
L-Ornithine	ASV_126	0.484696	0.130793	0.803708	1746	1403.27	HILIC-MS	Acutalibacter muris	97.244
N-Acetyl-DL-glutamic acid	ASV_126	0.461876	0.152664	0.828046	1972	1632.91	HILIC-MS	Acutalibacter muris	97.244
L-Aspartate	ASV_126	0.453463	0.161269	0.832518	2246	1869.84	HILIC-MS	Acutalibacter muris	97.244
4-Hydroxybenzoate	ASV_126	0.435284	0.180868	0.837198	2445	2046.95	HILIC-MS	Acutalibacter muris	97.244
Urocanate	ASV_126	0.418505	0.200186	0.838454	2536	2126.32	HILIC-MS	Acutalibacter muris	97.244
Nicotinate	ASV_126	-0.398318	0.225002	0.85243	2799	2385.95	HILIC-MS	Acutalibacter muris	97.244
3-(2-hydroxyphenyl)propanoate	ASV_126	-0.390814	0.234664	0.857251	3002	2573.47	HILIC-MS	Acutalibacter muris	97.244
Adenosine	ASV_126	-0.390091	0.235607	0.857251	3002	2573.47	HILIC-MS	Acutalibacter muris	97.244
Urate	ASV_126	0.377954	0.251774	0.861453	3147	2710.99	HILIC-MS	Acutalibacter muris	97.244
Uracil	ASV_126	-0.353773	0.285818	0.870009	3483	3030.24	HILIC-MS	Acutalibacter muris	97.244
Taurine	ASV_126	-0.337826	0.309592	0.878861	3738	3285.18	HILIC-MS	Acutalibacter muris	97.244
Glutarate	ASV_126	-0.324004	0.331036	0.891313	4038	3599.12	HILIC-MS	Acutalibacter muris	97.244
Deoxycholate	ASV_126	-0.294812	0.378818	0.907282	4434	4022.89	HILIC-MS	Acutalibacter muris	97.244
Guanine	ASV_126	-0.253188	0.452539	0.928556	5171	4801.56	HILIC-MS	Acutalibacter muris	97.244
Hypoxanthine	ASV_126	0.25004	0.458369	0.931363	5223	4864.51	HILIC-MS	Acutalibacter muris	97.244
N-Acetyl-L-phenylalanine	ASV_126	-0.248909	0.460472	0.931895	5241	4884.06	HILIC-MS	Acutalibacter muris	97.244
3-Hydroxyanthranilate	ASV_126	-0.246029	0.465847	0.934108	5331	4979.73	HILIC-MS	Acutalibacter muris	97.244
Mevalonolactone	ASV_126	-0.219042	0.517561	0.945751	5814	5498.6	HILIC-MS	Acutalibacter muris	97.244
L-Arginine	ASV_126	0.218004	0.519597	0.946198	5822	5508.77	HILIC-MS	Acutalibacter muris	97.244
N-Acetyl-L-alanine	ASV_126	-0.207497	0.540399	0.949525	6035	5730.38	HILIC-MS	Acutalibacter muris	97.244
Ketoleucine	ASV_126	0.203926	0.547544	0.951945	6351	6045.81	HILIC-MS	Acutalibacter muris	97.244
L-Histidine	ASV_126	0.181438	0.593402	0.955484	6614	6319.57	HILIC-MS	Acutalibacter muris	97.244
Succinate	ASV_126	0.155243	0.648542	0.960437	7177	6893.06	HILIC-MS	Acutalibacter muris	97.244
3-Hydroxybutyric acid	ASV_126	0.154889	0.649299	0.960437	7177	6893.06	HILIC-MS	Acutalibacter muris	97.244
Thymine	ASV_126	0.154014	0.651171	0.960869	7186	6904.8	HILIC-MS	Acutalibacter muris	97.244
Imidazoleacetate	ASV_126	0.154014	0.651171	0.960869	7186	6904.8	HILIC-MS	Acutalibacter muris	97.244
L-Serine	ASV_126	0.153187	0.652943	0.961626	7221	6943.9	HILIC-MS	Acutalibacter muris	97.244
L-Glutamine	ASV_126	0.147716	0.664699	0.962327	7330	7053.86	HILIC-MS	Acutalibacter muris	97.244
N-Acetyl-DL-methionine	ASV_126	-0.146167	0.668041	0.964009	7347	7082.57	HILIC-MS	Acutalibacter muris	97.244
Azelaic acid	ASV_126	0.138977	0.683618	0.966491	7535	7282.51	HILIC-MS	Acutalibacter muris	97.244
Sn-Glycerol 3-phosphate	ASV_126	-0.124009	0.716402	0.973571	7822	7615.27	HILIC-MS	Acutalibacter muris	97.244
Glucose 6-phosphate	ASV_126	-0.119748	0.725815	0.974043	7921	7715.4	HILIC-MS	Acutalibacter muris	97.244
Guanosine	ASV_126	0.118317	0.728984	0.97433	8232	8020.69	HILIC-MS	Acutalibacter muris	97.244
Suberic acid	ASV_126	0.0964672	0.777826	0.977302	8442	8250.38	HILIC-MS	Acutalibacter muris	97.244
L-Tyrosine	ASV_126	-0.0800302	0.815058	0.983129	8792	8643.67	HILIC-MS	Acutalibacter muris	97.244
4-Aminobenzoate	ASV_126	-0.0502437	0.883366	0.991322	9450	9367.99	HILIC-MS	Acutalibacter muris	97.244
Alpha-D-Glucose	ASV_126	0.0438067	0.898237	0.992771	9645	9575.27	HILIC-MS	Acutalibacter muris	97.244
4-Hydroxyphenylacetate	ASV_126	-0.0408807	0.905006	0.993542	9658	9595.63	HILIC-MS	Acutalibacter muris	97.244
Indole-3-acetic acid	ASV_126	-0.0402589	0.906446	0.993604	9672	9610.14	HILIC-MS	Acutalibacter muris	97.244
Cholate	ASV_126	-0.0353221	0.917882	0.995437	9776	9731.39	HILIC-MS	Acutalibacter muris	97.244
N-Formyl-DL-methionine	ASV_126	0.00737307	0.982835	0.997111	10481	10450.7	HILIC-MS	Acutalibacter muris	97.244
Benzyl alcohol	ASV_126	-0.00655593	0.984737	0.997111	10481	10450.7	HILIC-MS	Acutalibacter muris	97.244
L-Glutamine	ASV_001	-0.658827	0.0274814	0.588163	499	293.493	HILIC-MS	Akkermansia muciniphila	100
L-Aspartate	ASV_001	-0.657186	0.0280059	0.590295	503	296.918	HILIC-MS	Akkermansia muciniphila	100
Thymine	ASV_001	-0.597763	0.0521034	0.715839	779	557.638	HILIC-MS	Akkermansia muciniphila	100
Imidazoleacetate	ASV_001	-0.597763	0.0521034	0.715839	779	557.638	HILIC-MS	Akkermansia muciniphila	100
L-Serine	ASV_001	-0.588242	0.0569685	0.731173	828	605.411	HILIC-MS	Akkermansia muciniphila	100
Xanthine	ASV_001	-0.575324	0.0640509	0.744961	927	690.579	HILIC-MS	Akkermansia muciniphila	100
N-Acetyl-L-aspartic acid	ASV_001	-0.536901	0.088572	0.759826	1313	997.652	HILIC-MS	Akkermansia muciniphila	100
L-Histidine	ASV_001	-0.533028	0.0913432	0.759826	1313	997.652	HILIC-MS	Akkermansia muciniphila	100
Glucose 6-phosphate	ASV_001	-0.525145	0.0971577	0.762958	1369	1044.49	HILIC-MS	Akkermansia muciniphila	100
Citrulline	ASV_001	-0.521528	0.0999051	0.763753	1393	1063.91	HILIC-MS	Akkermansia muciniphila	100
L-Ornithine	ASV_001	0.502159	0.115479	0.786327	1557	1224.31	HILIC-MS	Akkermansia muciniphila	100
Hypoxanthine	ASV_001	-0.4734	0.141353	0.814158	1842	1499.68	HILIC-MS	Akkermansia muciniphila	100
4-Aminobenzoate	ASV_001	-0.446131	0.169007	0.832518	2246	1869.84	HILIC-MS	Akkermansia muciniphila	100
O-Acetylserine	ASV_001	-0.441746	0.173743	0.832518	2246	1869.84	HILIC-MS	Akkermansia muciniphila	100
Sn-Glycerol 3-phosphate	ASV_001	0.435728	0.180372	0.837198	2445	2046.95	HILIC-MS	Akkermansia muciniphila	100
Taurine	ASV_001	-0.434185	0.182096	0.837198	2445	2046.95	HILIC-MS	Akkermansia muciniphila	100
N-Acetyl-DL-glutamic acid	ASV_001	-0.431171	0.185494	0.837198	2445	2046.95	HILIC-MS	Akkermansia muciniphila	100
Urocanate	ASV_001	-0.418522	0.200167	0.838454	2536	2126.32	HILIC-MS	Akkermansia muciniphila	100
Cholate	ASV_001	0.395651	0.228409	0.853965	2837	2422.7	HILIC-MS	Akkermansia muciniphila	100
Inosine	ASV_001	-0.394577	0.229789	0.854365	2869	2451.17	HILIC-MS	Akkermansia muciniphila	100
Fumarate	ASV_001	-0.392789	0.232098	0.855395	2883	2466.1	HILIC-MS	Akkermansia muciniphila	100
N-Formyl-DL-methionine	ASV_001	-0.375075	0.255699	0.861453	3147	2710.99	HILIC-MS	Akkermansia muciniphila	100
Benzyl alcohol	ASV_001	-0.360933	0.275484	0.868794	3439	2987.78	HILIC-MS	Akkermansia muciniphila	100
N-Acetyl-L-alanine	ASV_001	-0.360406	0.276237	0.868794	3439	2987.78	HILIC-MS	Akkermansia muciniphila	100
Uridine	ASV_001	-0.343622	0.300831	0.877092	3689	3235.59	HILIC-MS	Akkermansia muciniphila	100
Pimelic acid	ASV_001	0.329677	0.322141	0.88766	3858	3424.59	HILIC-MS	Akkermansia muciniphila	100
Rosmarinate	ASV_001	0.325891	0.328063	0.890912	3904	3478.12	HILIC-MS	Akkermansia muciniphila	100
N-Acetyl-L-phenylalanine	ASV_001	0.325244	0.329081	0.891313	4038	3599.12	HILIC-MS	Akkermansia muciniphila	100
Suberic acid	ASV_001	-0.30438	0.36279	0.900825	4271	3847.42	HILIC-MS	Akkermansia muciniphila	100
L-Arabitol	ASV_001	0.294286	0.37971	0.907407	4439	4027.98	HILIC-MS	Akkermansia muciniphila	100
Galactitol	ASV_001	0.278051	0.407736	0.913723	4731	4322.82	HILIC-MS	Akkermansia muciniphila	100
Alpha-D-Glucose	ASV_001	-0.256367	0.446688	0.924417	5123	4735.79	HILIC-MS	Akkermansia muciniphila	100
Glutamate	ASV_001	-0.254968	0.449258	0.926977	5142	4766.52	HILIC-MS	Akkermansia muciniphila	100
Nicotinate	ASV_001	0.246154	0.465613	0.934108	5331	4979.73	HILIC-MS	Akkermansia muciniphila	100
Urate	ASV_001	-0.245914	0.466062	0.934108	5331	4979.73	HILIC-MS	Akkermansia muciniphila	100
Uracil	ASV_001	-0.243493	0.470603	0.935383	5334	4989.33	HILIC-MS	Akkermansia muciniphila	100
N-Acetyl-DL-methionine	ASV_001	0.239532	0.478075	0.93946	5417	5089.06	HILIC-MS	Akkermansia muciniphila	100
Guanine	ASV_001	-0.235895	0.484984	0.940568	5484	5158.07	HILIC-MS	Akkermansia muciniphila	100
4-Hydroxyphenylacetate	ASV_001	-0.230894	0.494554	0.942191	5632	5306.42	HILIC-MS	Akkermansia muciniphila	100
Azelaic acid	ASV_001	-0.228053	0.500029	0.942191	5632	5306.42	HILIC-MS	Akkermansia muciniphila	100
3-Hydroxybutyric acid	ASV_001	0.225673	0.504633	0.942432	5677	5350.19	HILIC-MS	Akkermansia muciniphila	100
Guanosine	ASV_001	-0.196092	0.563354	0.951945	6351	6045.81	HILIC-MS	Akkermansia muciniphila	100
L-Tyrosine	ASV_001	0.186316	0.583334	0.955484	6614	6319.57	HILIC-MS	Akkermansia muciniphila	100
Pantothenate	ASV_001	0.177337	0.601916	0.955856	6678	6383.2	HILIC-MS	Akkermansia muciniphila	100
Adenosine	ASV_001	0.149361	0.661157	0.961668	7289	7009.6	HILIC-MS	Akkermansia muciniphila	100
3-Hydroxyanthranilate	ASV_001	-0.127023	0.709765	0.973093	7733	7524.92	HILIC-MS	Akkermansia muciniphila	100
D-Ribose 5-phosphate	ASV_001	-0.121586	0.721751	0.973909	7883	7677.32	HILIC-MS	Akkermansia muciniphila	100
L-Arginine	ASV_001	-0.106156	0.756068	0.97433	8232	8020.69	HILIC-MS	Akkermansia muciniphila	100
Mevalonolactone	ASV_001	-0.0946148	0.782002	0.977726	8592	8400.62	HILIC-MS	Akkermansia muciniphila	100
Deoxycholate	ASV_001	-0.0819734	0.810637	0.981293	8764	8600.05	HILIC-MS	Akkermansia muciniphila	100
Ketoleucine	ASV_001	-0.0763	0.823559	0.983786	8882	8737.99	HILIC-MS	Akkermansia muciniphila	100
4-Hydroxybenzoate	ASV_001	-0.0697243	0.838584	0.985693	9050	8920.52	HILIC-MS	Akkermansia muciniphila	100
Glutarate	ASV_001	-0.0628596	0.854322	0.987101	9285	9165.23	HILIC-MS	Akkermansia muciniphila	100
Succinate	ASV_001	-0.05314	0.876686	0.990434	9404	9314.04	HILIC-MS	Akkermansia muciniphila	100
Indole-3-acetic acid	ASV_001	-0.0502989	0.883239	0.991322	9450	9367.99	HILIC-MS	Akkermansia muciniphila	100
Adenine	ASV_001	-0.0452256	0.894956	0.992484	9574	9502.04	HILIC-MS	Akkermansia muciniphila	100
3-(2-hydroxyphenyl)propanoate	ASV_001	-0.0198618	0.953779	0.997111	10481	10450.7	HILIC-MS	Akkermansia muciniphila	100
Adenosine	ASV_021	0.825508	0.00175073	0.256971	73	18.7589	HILIC-MS	Alistipes finegoldii	100
D-Ribose 5-phosphate	ASV_021	-0.719558	0.0125482	0.473439	281	133.036	HILIC-MS	Alistipes finegoldii	100
Mevalonolactone	ASV_021	0.71371	0.0136414	0.482088	300	144.626	HILIC-MS	Alistipes finegoldii	100
Benzyl alcohol	ASV_021	0.699288	0.0166286	0.519486	343	178.184	HILIC-MS	Alistipes finegoldii	100
4-Hydroxyphenylacetate	ASV_021	0.683909	0.0203022	0.536672	406	217.889	HILIC-MS	Alistipes finegoldii	100
3-Hydroxyanthranilate	ASV_021	0.662213	0.026421	0.583872	484	282.594	HILIC-MS	Alistipes finegoldii	100
Glutarate	ASV_021	0.646375	0.031639	0.614793	546	335.677	HILIC-MS	Alistipes finegoldii	100
Guanine	ASV_021	0.643051	0.0328194	0.621821	566	351.951	HILIC-MS	Alistipes finegoldii	100
Galactitol	ASV_021	0.622437	0.0408363	0.675362	642	433.582	HILIC-MS	Alistipes finegoldii	100
L-Histidine	ASV_021	0.60336	0.0493809	0.700624	751	526.169	HILIC-MS	Alistipes finegoldii	100
Adenine	ASV_021	0.589209	0.0564608	0.730889	819	598.598	HILIC-MS	Alistipes finegoldii	100
L-Arabitol	ASV_021	0.56075	0.0727298	0.754012	1033	778.895	HILIC-MS	Alistipes finegoldii	100
Uracil	ASV_021	0.55164	0.0785366	0.759826	1313	997.652	HILIC-MS	Alistipes finegoldii	100
Pantothenate	ASV_021	0.545025	0.0829418	0.759826	1313	997.652	HILIC-MS	Alistipes finegoldii	100
N-Acetyl-L-aspartic acid	ASV_021	-0.530438	0.0932277	0.759826	1313	997.652	HILIC-MS	Alistipes finegoldii	100
Taurine	ASV_021	0.521079	0.10025	0.763753	1393	1063.91	HILIC-MS	Alistipes finegoldii	100
4-Aminobenzoate	ASV_021	0.499412	0.117808	0.790004	1581	1249	HILIC-MS	Alistipes finegoldii	100
Hypoxanthine	ASV_021	-0.49175	0.12446	0.801167	1647	1319.52	HILIC-MS	Alistipes finegoldii	100
Succinate	ASV_021	-0.486705	0.128968	0.802675	1704	1367.76	HILIC-MS	Alistipes finegoldii	100
N-Acetyl-L-alanine	ASV_021	0.472142	0.142562	0.816409	1854	1513.62	HILIC-MS	Alistipes finegoldii	100
O-Acetylserine	ASV_021	-0.454792	0.159891	0.832518	2246	1869.84	HILIC-MS	Alistipes finegoldii	100
L-Ornithine	ASV_021	-0.443328	0.172025	0.832518	2246	1869.84	HILIC-MS	Alistipes finegoldii	100
3-Hydroxybutyric acid	ASV_021	-0.390174	0.235499	0.857251	3002	2573.47	HILIC-MS	Alistipes finegoldii	100
Inosine	ASV_021	-0.373367	0.258044	0.861796	3205	2762.06	HILIC-MS	Alistipes finegoldii	100
L-Serine	ASV_021	0.366804	0.267169	0.865806	3302	2858.89	HILIC-MS	Alistipes finegoldii	100
Guanosine	ASV_021	0.334307	0.314978	0.882258	3789	3342.88	HILIC-MS	Alistipes finegoldii	100
N-Acetyl-DL-methionine	ASV_021	-0.329174	0.322925	0.88766	3858	3424.59	HILIC-MS	Alistipes finegoldii	100
Ketoleucine	ASV_021	-0.321225	0.33544	0.891313	4038	3599.12	HILIC-MS	Alistipes finegoldii	100
Glucose 6-phosphate	ASV_021	0.318274	0.34015	0.891942	4045	3607.91	HILIC-MS	Alistipes finegoldii	100
L-Tyrosine	ASV_021	-0.282626	0.399737	0.910686	4669	4251.99	HILIC-MS	Alistipes finegoldii	100
Fumarate	ASV_021	-0.267502	0.426474	0.922446	4912	4531.06	HILIC-MS	Alistipes finegoldii	100
Indole-3-acetic acid	ASV_021	0.267436	0.426592	0.922446	4912	4531.06	HILIC-MS	Alistipes finegoldii	100
4-Hydroxybenzoate	ASV_021	0.260103	0.439857	0.923891	5074	4687.82	HILIC-MS	Alistipes finegoldii	100
Citrulline	ASV_021	0.223911	0.508056	0.943518	5720	5396.92	HILIC-MS	Alistipes finegoldii	100
Thymine	ASV_021	-0.220964	0.5138	0.945751	5814	5498.6	HILIC-MS	Alistipes finegoldii	100
Imidazoleacetate	ASV_021	-0.220964	0.5138	0.945751	5814	5498.6	HILIC-MS	Alistipes finegoldii	100
Cholate	ASV_021	0.220621	0.514471	0.945751	5814	5498.6	HILIC-MS	Alistipes finegoldii	100
Nicotinate	ASV_021	-0.217383	0.520818	0.946877	5838	5527.87	HILIC-MS	Alistipes finegoldii	100
Alpha-D-Glucose	ASV_021	-0.217176	0.521225	0.946877	5838	5527.87	HILIC-MS	Alistipes finegoldii	100
L-Glutamine	ASV_021	0.21374	0.527998	0.948048	5984	5673.12	HILIC-MS	Alistipes finegoldii	100
Urate	ASV_021	-0.208968	0.537466	0.948689	6027	5717.75	HILIC-MS	Alistipes finegoldii	100
Sn-Glycerol 3-phosphate	ASV_021	0.192917	0.569814	0.951945	6351	6045.81	HILIC-MS	Alistipes finegoldii	100
Deoxycholate	ASV_021	0.191263	0.573189	0.952799	6378	6076.95	HILIC-MS	Alistipes finegoldii	100
Pimelic acid	ASV_021	0.17123	0.614682	0.958649	6896	6610.84	HILIC-MS	Alistipes finegoldii	100
Suberic acid	ASV_021	0.162695	0.632679	0.959059	6994	6707.66	HILIC-MS	Alistipes finegoldii	100
Uridine	ASV_021	0.158358	0.641896	0.959477	7122	6833.39	HILIC-MS	Alistipes finegoldii	100
N-Acetyl-L-phenylalanine	ASV_021	-0.141771	0.677551	0.966491	7535	7282.51	HILIC-MS	Alistipes finegoldii	100
Glutamate	ASV_021	-0.120662	0.723793	0.973909	7883	7677.32	HILIC-MS	Alistipes finegoldii	100
Xanthine	ASV_021	-0.114982	0.736386	0.97433	8232	8020.69	HILIC-MS	Alistipes finegoldii	100
Azelaic acid	ASV_021	-0.104042	0.760803	0.974581	8325	8113.38	HILIC-MS	Alistipes finegoldii	100
L-Arginine	ASV_021	0.102145	0.765057	0.974581	8325	8113.38	HILIC-MS	Alistipes finegoldii	100
Urocanate	ASV_021	0.101405	0.76672	0.974595	8345	8133	HILIC-MS	Alistipes finegoldii	100
Rosmarinate	ASV_021	0.0596079	0.861794	0.987101	9285	9165.23	HILIC-MS	Alistipes finegoldii	100
L-Aspartate	ASV_021	0.059548	0.861932	0.987101	9285	9165.23	HILIC-MS	Alistipes finegoldii	100
3-(2-hydroxyphenyl)propanoate	ASV_021	-0.0552888	0.871734	0.988991	9345	9242.12	HILIC-MS	Alistipes finegoldii	100
N-Acetyl-DL-glutamic acid	ASV_021	0.0515545	0.880342	0.990892	9423	9337.17	HILIC-MS	Alistipes finegoldii	100
N-Formyl-DL-methionine	ASV_021	0.0412245	0.904211	0.99353	9650	9587.57	HILIC-MS	Alistipes finegoldii	100
Citrulline	ASV_014	-0.795597	0.00340739	0.337515	111	37.4641	HILIC-MS	Alistipes onderdonkii	100
L-Histidine	ASV_014	-0.693813	0.0178766	0.525635	375	197.113	HILIC-MS	Alistipes onderdonkii	100
L-Aspartate	ASV_014	-0.628513	0.0383457	0.656771	619	406.541	HILIC-MS	Alistipes onderdonkii	100
Benzyl alcohol	ASV_014	-0.59748	0.0522441	0.715839	779	557.638	HILIC-MS	Alistipes onderdonkii	100
Uridine	ASV_014	-0.587986	0.0571035	0.731173	828	605.411	HILIC-MS	Alistipes onderdonkii	100
4-Aminobenzoate	ASV_014	-0.540915	0.0857597	0.759826	1313	997.652	HILIC-MS	Alistipes onderdonkii	100
Guanosine	ASV_014	-0.517765	0.102817	0.765776	1447	1108.08	HILIC-MS	Alistipes onderdonkii	100
Guanine	ASV_014	-0.516024	0.104182	0.765776	1447	1108.08	HILIC-MS	Alistipes onderdonkii	100
L-Serine	ASV_014	-0.512298	0.107144	0.771272	1483	1143.8	HILIC-MS	Alistipes onderdonkii	100
Urocanate	ASV_014	-0.50958	0.109339	0.775911	1494	1159.21	HILIC-MS	Alistipes onderdonkii	100
N-Acetyl-DL-glutamic acid	ASV_014	-0.508412	0.110291	0.777394	1513	1176.2	HILIC-MS	Alistipes onderdonkii	100
L-Glutamine	ASV_014	-0.486231	0.129398	0.802862	1709	1372.09	HILIC-MS	Alistipes onderdonkii	100
4-Hydroxyphenylacetate	ASV_014	-0.463183	0.151354	0.828046	1972	1632.91	HILIC-MS	Alistipes onderdonkii	100
Xanthine	ASV_014	-0.462367	0.152172	0.828046	1972	1632.91	HILIC-MS	Alistipes onderdonkii	100
Rosmarinate	ASV_014	0.453487	0.161244	0.832518	2246	1869.84	HILIC-MS	Alistipes onderdonkii	100
Fumarate	ASV_014	-0.453411	0.161323	0.832518	2246	1869.84	HILIC-MS	Alistipes onderdonkii	100
Nicotinate	ASV_014	0.449184	0.165758	0.832518	2246	1869.84	HILIC-MS	Alistipes onderdonkii	100
Taurine	ASV_014	-0.440264	0.175361	0.832518	2246	1869.84	HILIC-MS	Alistipes onderdonkii	100
4-Hydroxybenzoate	ASV_014	-0.41827	0.200466	0.838454	2536	2126.32	HILIC-MS	Alistipes onderdonkii	100
Inosine	ASV_014	-0.413831	0.20578	0.840398	2596	2181.67	HILIC-MS	Alistipes onderdonkii	100
N-Acetyl-DL-methionine	ASV_014	0.412584	0.207287	0.841368	2612	2197.65	HILIC-MS	Alistipes onderdonkii	100
Glutamate	ASV_014	-0.400195	0.222622	0.850516	2789	2372.09	HILIC-MS	Alistipes onderdonkii	100
Glucose 6-phosphate	ASV_014	-0.399868	0.223035	0.850516	2789	2372.09	HILIC-MS	Alistipes onderdonkii	100
Suberic acid	ASV_014	-0.368908	0.264224	0.865806	3302	2858.89	HILIC-MS	Alistipes onderdonkii	100
3-Hydroxyanthranilate	ASV_014	-0.353017	0.286922	0.870249	3512	3056.31	HILIC-MS	Alistipes onderdonkii	100
N-Acetyl-L-phenylalanine	ASV_014	0.337053	0.310772	0.880021	3744	3294.8	HILIC-MS	Alistipes onderdonkii	100
L-Tyrosine	ASV_014	0.336958	0.310915	0.880068	3748	3298.49	HILIC-MS	Alistipes onderdonkii	100
Mevalonolactone	ASV_014	-0.334842	0.314156	0.882258	3789	3342.88	HILIC-MS	Alistipes onderdonkii	100
Pimelic acid	ASV_014	0.332596	0.317615	0.884865	3815	3375.76	HILIC-MS	Alistipes onderdonkii	100
Adenosine	ASV_014	-0.331764	0.318901	0.885064	3826	3386.25	HILIC-MS	Alistipes onderdonkii	100
N-Acetyl-L-alanine	ASV_014	-0.320134	0.337177	0.891313	4038	3599.12	HILIC-MS	Alistipes onderdonkii	100
L-Ornithine	ASV_014	0.312993	0.348665	0.896043	4129	3699.76	HILIC-MS	Alistipes onderdonkii	100
L-Arginine	ASV_014	-0.304316	0.362896	0.900825	4271	3847.42	HILIC-MS	Alistipes onderdonkii	100
N-Acetyl-L-aspartic acid	ASV_014	-0.30289	0.365262	0.903104	4288	3872.51	HILIC-MS	Alistipes onderdonkii	100
N-Formyl-DL-methionine	ASV_014	-0.255796	0.447737	0.925905	5130	4749.89	HILIC-MS	Alistipes onderdonkii	100
Glutarate	ASV_014	-0.248326	0.461557	0.932169	5255	4898.55	HILIC-MS	Alistipes onderdonkii	100
3-(2-hydroxyphenyl)propanoate	ASV_014	0.209581	0.536245	0.948651	6000	5691.91	HILIC-MS	Alistipes onderdonkii	100
O-Acetylserine	ASV_014	-0.207446	0.5405	0.949525	6035	5730.38	HILIC-MS	Alistipes onderdonkii	100
Uracil	ASV_014	-0.170452	0.616313	0.958649	6896	6610.84	HILIC-MS	Alistipes onderdonkii	100
Cholate	ASV_014	0.159316	0.639856	0.959477	7122	6833.39	HILIC-MS	Alistipes onderdonkii	100
L-Arabitol	ASV_014	0.158459	0.641679	0.959477	7122	6833.39	HILIC-MS	Alistipes onderdonkii	100
Thymine	ASV_014	-0.141589	0.677947	0.966491	7535	7282.51	HILIC-MS	Alistipes onderdonkii	100
Imidazoleacetate	ASV_014	-0.141589	0.677947	0.966491	7535	7282.51	HILIC-MS	Alistipes onderdonkii	100
3-Hydroxybutyric acid	ASV_014	0.124247	0.715876	0.973571	7822	7615.27	HILIC-MS	Alistipes onderdonkii	100
Urate	ASV_014	-0.124	0.716421	0.973571	7822	7615.27	HILIC-MS	Alistipes onderdonkii	100
Alpha-D-Glucose	ASV_014	0.120833	0.723416	0.973909	7883	7677.32	HILIC-MS	Alistipes onderdonkii	100
Succinate	ASV_014	0.10838	0.751096	0.97433	8232	8020.69	HILIC-MS	Alistipes onderdonkii	100
Sn-Glycerol 3-phosphate	ASV_014	0.0968774	0.776901	0.977026	8434	8240.24	HILIC-MS	Alistipes onderdonkii	100
Hypoxanthine	ASV_014	-0.0913141	0.789457	0.977726	8592	8400.62	HILIC-MS	Alistipes onderdonkii	100
Galactitol	ASV_014	0.0745156	0.827631	0.984837	8922	8786.72	HILIC-MS	Alistipes onderdonkii	100
Ketoleucine	ASV_014	-0.0742117	0.828325	0.984837	8922	8786.72	HILIC-MS	Alistipes onderdonkii	100
Indole-3-acetic acid	ASV_014	-0.0670166	0.844786	0.985894	9091	8962.76	HILIC-MS	Alistipes onderdonkii	100
Deoxycholate	ASV_014	-0.0634342	0.853003	0.987101	9285	9165.23	HILIC-MS	Alistipes onderdonkii	100
D-Ribose 5-phosphate	ASV_014	-0.0566537	0.868591	0.988346	9319	9210.39	HILIC-MS	Alistipes onderdonkii	100
Adenine	ASV_014	-0.0302805	0.929576	0.996039	9940	9900.62	HILIC-MS	Alistipes onderdonkii	100
Azelaic acid	ASV_014	-0.0270966	0.936968	0.996162	9972	9933.73	HILIC-MS	Alistipes onderdonkii	100
Pantothenate	ASV_014	-0.0232821	0.945829	0.997111	10481	10450.7	HILIC-MS	Alistipes onderdonkii	100
L-Serine	ASV_404	-0.607064	0.0476335	0.697356	727	506.977	HILIC-MS	Alloprevotella rava	88.933
Galactitol	ASV_404	0.590678	0.0556952	0.72901	812	591.956	HILIC-MS	Alloprevotella rava	88.933
Sn-Glycerol 3-phosphate	ASV_404	0.483682	0.131719	0.803708	1746	1403.27	HILIC-MS	Alloprevotella rava	88.933
Fumarate	ASV_404	-0.444255	0.171024	0.832518	2246	1869.84	HILIC-MS	Alloprevotella rava	88.933
Thymine	ASV_404	-0.413855	0.205751	0.840398	2596	2181.67	HILIC-MS	Alloprevotella rava	88.933
Imidazoleacetate	ASV_404	-0.413855	0.205751	0.840398	2596	2181.67	HILIC-MS	Alloprevotella rava	88.933
Cholate	ASV_404	0.399557	0.223428	0.850516	2789	2372.09	HILIC-MS	Alloprevotella rava	88.933
Hypoxanthine	ASV_404	-0.399362	0.223676	0.850516	2789	2372.09	HILIC-MS	Alloprevotella rava	88.933
Xanthine	ASV_404	-0.338295	0.308878	0.878412	3728	3274.72	HILIC-MS	Alloprevotella rava	88.933
3-Hydroxyanthranilate	ASV_404	0.322006	0.3342	0.891313	4038	3599.12	HILIC-MS	Alloprevotella rava	88.933
Alpha-D-Glucose	ASV_404	-0.316539	0.342935	0.895214	4070	3643.52	HILIC-MS	Alloprevotella rava	88.933
N-Acetyl-L-phenylalanine	ASV_404	0.308201	0.356488	0.899114	4218	3792.46	HILIC-MS	Alloprevotella rava	88.933
Pimelic acid	ASV_404	0.289715	0.387499	0.910065	4515	4108.94	HILIC-MS	Alloprevotella rava	88.933
L-Glutamine	ASV_404	-0.28733	0.391596	0.910632	4607	4195.28	HILIC-MS	Alloprevotella rava	88.933
Taurine	ASV_404	-0.286212	0.393523	0.910632	4607	4195.28	HILIC-MS	Alloprevotella rava	88.933
Citrulline	ASV_404	-0.283951	0.397436	0.910686	4669	4251.99	HILIC-MS	Alloprevotella rava	88.933
N-Acetyl-DL-methionine	ASV_404	0.275356	0.412485	0.917472	4771	4377.26	HILIC-MS	Alloprevotella rava	88.933
Urocanate	ASV_404	-0.268621	0.424466	0.922446	4912	4531.06	HILIC-MS	Alloprevotella rava	88.933
Adenosine	ASV_404	0.26769	0.426136	0.922446	4912	4531.06	HILIC-MS	Alloprevotella rava	88.933
Glucose 6-phosphate	ASV_404	-0.267114	0.427169	0.922446	4912	4531.06	HILIC-MS	Alloprevotella rava	88.933
Succinate	ASV_404	-0.264254	0.432323	0.923891	5074	4687.82	HILIC-MS	Alloprevotella rava	88.933
N-Acetyl-L-aspartic acid	ASV_404	-0.25312	0.452665	0.928556	5171	4801.56	HILIC-MS	Alloprevotella rava	88.933
Azelaic acid	ASV_404	0.25214	0.454477	0.929828	5182	4818.37	HILIC-MS	Alloprevotella rava	88.933
Indole-3-acetic acid	ASV_404	-0.25029	0.457906	0.931339	5215	4856.93	HILIC-MS	Alloprevotella rava	88.933
4-Hydroxybenzoate	ASV_404	-0.232515	0.491443	0.942191	5632	5306.42	HILIC-MS	Alloprevotella rava	88.933
Glutarate	ASV_404	0.220848	0.514026	0.945751	5814	5498.6	HILIC-MS	Alloprevotella rava	88.933
L-Ornithine	ASV_404	0.210983	0.53346	0.948048	5984	5673.12	HILIC-MS	Alloprevotella rava	88.933
Mevalonolactone	ASV_404	0.198238	0.559006	0.951945	6351	6045.81	HILIC-MS	Alloprevotella rava	88.933
Benzyl alcohol	ASV_404	-0.177948	0.600646	0.955856	6678	6383.2	HILIC-MS	Alloprevotella rava	88.933
L-Histidine	ASV_404	-0.176647	0.603355	0.956261	6720	6426.08	HILIC-MS	Alloprevotella rava	88.933
Rosmarinate	ASV_404	0.155764	0.647429	0.960437	7177	6893.06	HILIC-MS	Alloprevotella rava	88.933
D-Ribose 5-phosphate	ASV_404	-0.141316	0.678537	0.966491	7535	7282.51	HILIC-MS	Alloprevotella rava	88.933
Deoxycholate	ASV_404	-0.137028	0.687861	0.967091	7547	7298.64	HILIC-MS	Alloprevotella rava	88.933
L-Arabitol	ASV_404	0.136029	0.690038	0.96808	7557	7315.78	HILIC-MS	Alloprevotella rava	88.933
Guanine	ASV_404	-0.133864	0.694766	0.969889	7599	7370.18	HILIC-MS	Alloprevotella rava	88.933
Inosine	ASV_404	-0.113697	0.739244	0.97433	8232	8020.69	HILIC-MS	Alloprevotella rava	88.933
Urate	ASV_404	0.0940756	0.783219	0.977726	8592	8400.62	HILIC-MS	Alloprevotella rava	88.933
L-Aspartate	ASV_404	-0.0923012	0.787226	0.977726	8592	8400.62	HILIC-MS	Alloprevotella rava	88.933
O-Acetylserine	ASV_404	-0.0900986	0.792206	0.977726	8592	8400.62	HILIC-MS	Alloprevotella rava	88.933
4-Hydroxyphenylacetate	ASV_404	-0.088674	0.795431	0.978381	8620	8433.65	HILIC-MS	Alloprevotella rava	88.933
Uracil	ASV_404	0.07997	0.815196	0.983129	8792	8643.67	HILIC-MS	Alloprevotella rava	88.933
Nicotinate	ASV_404	-0.0795058	0.816253	0.983486	8808	8662.55	HILIC-MS	Alloprevotella rava	88.933
L-Arginine	ASV_404	-0.0770733	0.821795	0.983786	8882	8737.99	HILIC-MS	Alloprevotella rava	88.933
Ketoleucine	ASV_404	-0.0589446	0.863319	0.987101	9285	9165.23	HILIC-MS	Alloprevotella rava	88.933
3-Hydroxybutyric acid	ASV_404	-0.0533762	0.876141	0.990434	9404	9314.04	HILIC-MS	Alloprevotella rava	88.933
Pantothenate	ASV_404	-0.0527995	0.877471	0.990434	9404	9314.04	HILIC-MS	Alloprevotella rava	88.933
N-Formyl-DL-methionine	ASV_404	-0.0525185	0.878118	0.990434	9404	9314.04	HILIC-MS	Alloprevotella rava	88.933
Guanosine	ASV_404	-0.0497943	0.884403	0.991796	9454	9376.44	HILIC-MS	Alloprevotella rava	88.933
4-Aminobenzoate	ASV_404	-0.0457509	0.893742	0.992484	9574	9502.04	HILIC-MS	Alloprevotella rava	88.933
Glutamate	ASV_404	0.0424314	0.901418	0.992771	9645	9575.27	HILIC-MS	Alloprevotella rava	88.933
Adenine	ASV_404	0.0374579	0.912933	0.994451	9739	9684.96	HILIC-MS	Alloprevotella rava	88.933
N-Acetyl-DL-glutamic acid	ASV_404	0.0308012	0.928368	0.996039	9940	9900.62	HILIC-MS	Alloprevotella rava	88.933
Uridine	ASV_404	-0.029483	0.931427	0.996039	9940	9900.62	HILIC-MS	Alloprevotella rava	88.933
3-(2-hydroxyphenyl)propanoate	ASV_404	-0.0275918	0.935817	0.996162	9972	9933.73	HILIC-MS	Alloprevotella rava	88.933
Suberic acid	ASV_404	-0.012945	0.969867	0.997111	10481	10450.7	HILIC-MS	Alloprevotella rava	88.933
L-Tyrosine	ASV_404	0.0128216	0.970154	0.997111	10481	10450.7	HILIC-MS	Alloprevotella rava	88.933
N-Acetyl-L-alanine	ASV_404	0.00926994	0.97842	0.997111	10481	10450.7	HILIC-MS	Alloprevotella rava	88.933
Adenine	ASV_378	-0.647598	0.0312122	0.612582	543	332.632	HILIC-MS	Anaerococcus vaginalis	100
4-Hydroxybenzoate	ASV_378	0.591034	0.0555112	0.72901	812	591.956	HILIC-MS	Anaerococcus vaginalis	100
3-(2-hydroxyphenyl)propanoate	ASV_378	-0.566031	0.0694987	0.754012	1033	778.895	HILIC-MS	Anaerococcus vaginalis	100
L-Ornithine	ASV_378	0.555667	0.0759328	0.75907	1064	807.651	HILIC-MS	Anaerococcus vaginalis	100
Cholate	ASV_378	0.533423	0.0910583	0.759826	1313	997.652	HILIC-MS	Anaerococcus vaginalis	100
Uridine	ASV_378	0.47984	0.135269	0.809711	1773	1435.62	HILIC-MS	Anaerococcus vaginalis	100
L-Arabitol	ASV_378	-0.456282	0.158353	0.832518	2246	1869.84	HILIC-MS	Anaerococcus vaginalis	100
N-Acetyl-L-alanine	ASV_378	-0.431145	0.185523	0.837198	2445	2046.95	HILIC-MS	Anaerococcus vaginalis	100
Galactitol	ASV_378	-0.427052	0.190198	0.837198	2445	2046.95	HILIC-MS	Anaerococcus vaginalis	100
Urate	ASV_378	0.393701	0.230919	0.854365	2869	2451.17	HILIC-MS	Anaerococcus vaginalis	100
N-Acetyl-L-phenylalanine	ASV_378	-0.385932	0.241078	0.857251	3002	2573.47	HILIC-MS	Anaerococcus vaginalis	100
4-Hydroxyphenylacetate	ASV_378	0.359513	0.277517	0.868794	3439	2987.78	HILIC-MS	Anaerococcus vaginalis	100
Rosmarinate	ASV_378	-0.35692	0.28125	0.868794	3439	2987.78	HILIC-MS	Anaerococcus vaginalis	100
L-Tyrosine	ASV_378	-0.351665	0.288901	0.87114	3516	3062.93	HILIC-MS	Anaerococcus vaginalis	100
Pimelic acid	ASV_378	-0.346544	0.296466	0.875131	3594	3145.22	HILIC-MS	Anaerococcus vaginalis	100
Xanthine	ASV_378	0.343371	0.301208	0.877092	3689	3235.59	HILIC-MS	Anaerococcus vaginalis	100
L-Glutamine	ASV_378	-0.340962	0.304834	0.877092	3689	3235.59	HILIC-MS	Anaerococcus vaginalis	100
Benzyl alcohol	ASV_378	0.320901	0.335955	0.891313	4038	3599.12	HILIC-MS	Anaerococcus vaginalis	100
D-Ribose 5-phosphate	ASV_378	0.314463	0.346284	0.896043	4129	3699.76	HILIC-MS	Anaerococcus vaginalis	100
Taurine	ASV_378	-0.310283	0.353079	0.898008	4184	3757.27	HILIC-MS	Anaerococcus vaginalis	100
N-Acetyl-DL-methionine	ASV_378	-0.301391	0.367759	0.903187	4325	3906.28	HILIC-MS	Anaerococcus vaginalis	100
Alpha-D-Glucose	ASV_378	-0.290497	0.386161	0.908785	4505	4094.07	HILIC-MS	Anaerococcus vaginalis	100
Thymine	ASV_378	-0.282439	0.400064	0.910686	4669	4251.99	HILIC-MS	Anaerococcus vaginalis	100
Imidazoleacetate	ASV_378	-0.282439	0.400064	0.910686	4669	4251.99	HILIC-MS	Anaerococcus vaginalis	100
Guanosine	ASV_378	0.275137	0.412871	0.917472	4771	4377.26	HILIC-MS	Anaerococcus vaginalis	100
Glucose 6-phosphate	ASV_378	-0.257258	0.445054	0.924417	5123	4735.79	HILIC-MS	Anaerococcus vaginalis	100
Succinate	ASV_378	-0.245366	0.467088	0.934108	5331	4979.73	HILIC-MS	Anaerococcus vaginalis	100
Citrulline	ASV_378	0.235312	0.486095	0.940568	5484	5158.07	HILIC-MS	Anaerococcus vaginalis	100
Ketoleucine	ASV_378	-0.229215	0.497786	0.942191	5632	5306.42	HILIC-MS	Anaerococcus vaginalis	100
3-Hydroxybutyric acid	ASV_378	-0.188422	0.579007	0.955055	6429	6140.05	HILIC-MS	Anaerococcus vaginalis	100
Urocanate	ASV_378	0.187138	0.581644	0.955484	6614	6319.57	HILIC-MS	Anaerococcus vaginalis	100
Hypoxanthine	ASV_378	-0.186131	0.583714	0.955484	6614	6319.57	HILIC-MS	Anaerococcus vaginalis	100
L-Histidine	ASV_378	0.182036	0.592164	0.955484	6614	6319.57	HILIC-MS	Anaerococcus vaginalis	100
Inosine	ASV_378	0.179347	0.597739	0.955515	6655	6358.95	HILIC-MS	Anaerococcus vaginalis	100
Suberic acid	ASV_378	-0.16288	0.632287	0.959059	6994	6707.66	HILIC-MS	Anaerococcus vaginalis	100
Nicotinate	ASV_378	-0.161966	0.634225	0.959477	7122	6833.39	HILIC-MS	Anaerococcus vaginalis	100
L-Serine	ASV_378	-0.147349	0.66549	0.962357	7333	7056.97	HILIC-MS	Anaerococcus vaginalis	100
N-Formyl-DL-methionine	ASV_378	-0.13853	0.684592	0.966491	7535	7282.51	HILIC-MS	Anaerococcus vaginalis	100
L-Aspartate	ASV_378	-0.138178	0.685358	0.966491	7535	7282.51	HILIC-MS	Anaerococcus vaginalis	100
4-Aminobenzoate	ASV_378	0.133725	0.695069	0.969889	7599	7370.18	HILIC-MS	Anaerococcus vaginalis	100
O-Acetylserine	ASV_378	-0.131308	0.700358	0.970661	7654	7429.44	HILIC-MS	Anaerococcus vaginalis	100
L-Arginine	ASV_378	-0.119405	0.726575	0.974043	7921	7715.4	HILIC-MS	Anaerococcus vaginalis	100
Adenosine	ASV_378	-0.118555	0.728459	0.974266	7928	7723.98	HILIC-MS	Anaerococcus vaginalis	100
N-Acetyl-DL-glutamic acid	ASV_378	0.116709	0.732552	0.97433	8232	8020.69	HILIC-MS	Anaerococcus vaginalis	100
Fumarate	ASV_378	-0.106375	0.755579	0.97433	8232	8020.69	HILIC-MS	Anaerococcus vaginalis	100
Pantothenate	ASV_378	-0.105679	0.757137	0.974395	8242	8030.96	HILIC-MS	Anaerococcus vaginalis	100
Azelaic acid	ASV_378	0.0979905	0.774395	0.976717	8416	8220.05	HILIC-MS	Anaerococcus vaginalis	100
Uracil	ASV_378	0.0792855	0.816754	0.983486	8808	8662.55	HILIC-MS	Anaerococcus vaginalis	100
Indole-3-acetic acid	ASV_378	0.0695925	0.838886	0.985693	9050	8920.52	HILIC-MS	Anaerococcus vaginalis	100
3-Hydroxyanthranilate	ASV_378	-0.0584395	0.864481	0.987101	9285	9165.23	HILIC-MS	Anaerococcus vaginalis	100
N-Acetyl-L-aspartic acid	ASV_378	-0.0526272	0.877868	0.990434	9404	9314.04	HILIC-MS	Anaerococcus vaginalis	100
Mevalonolactone	ASV_378	0.0405515	0.905769	0.993553	9667	9604.68	HILIC-MS	Anaerococcus vaginalis	100
Glutamate	ASV_378	-0.0373443	0.913196	0.994451	9739	9684.96	HILIC-MS	Anaerococcus vaginalis	100
Sn-Glycerol 3-phosphate	ASV_378	-0.0260558	0.939385	0.996833	9991	9959.36	HILIC-MS	Anaerococcus vaginalis	100
Deoxycholate	ASV_378	-0.0189041	0.956006	0.997111	10481	10450.7	HILIC-MS	Anaerococcus vaginalis	100
Glutarate	ASV_378	0.018799	0.95625	0.997111	10481	10450.7	HILIC-MS	Anaerococcus vaginalis	100
Guanine	ASV_378	0.0124479	0.971024	0.997111	10481	10450.7	HILIC-MS	Anaerococcus vaginalis	100
Succinate	ASV_303	0.802967	0.00292144	0.326033	95	30.9731	HILIC-MS	Anaerofustis stercorihominis	99.605
3-Hydroxybutyric acid	ASV_303	0.796109	0.0033718	0.337515	111	37.4641	HILIC-MS	Anaerofustis stercorihominis	99.605
Cholate	ASV_303	-0.73941	0.00930712	0.435822	231	100.675	HILIC-MS	Anaerofustis stercorihominis	99.605
Mevalonolactone	ASV_303	-0.68317	0.0204921	0.536672	406	217.889	HILIC-MS	Anaerofustis stercorihominis	99.605
Glutarate	ASV_303	-0.670638	0.0239087	0.567604	450	255.422	HILIC-MS	Anaerofustis stercorihominis	99.605
3-(2-hydroxyphenyl)propanoate	ASV_303	0.609995	0.0462814	0.692655	709	491.092	HILIC-MS	Anaerofustis stercorihominis	99.605
Indole-3-acetic acid	ASV_303	-0.548861	0.0803681	0.759826	1313	997.652	HILIC-MS	Anaerofustis stercorihominis	99.605
Fumarate	ASV_303	0.545048	0.0829264	0.759826	1313	997.652	HILIC-MS	Anaerofustis stercorihominis	99.605
Nicotinate	ASV_303	0.489142	0.126778	0.802447	1675	1344.1	HILIC-MS	Anaerofustis stercorihominis	99.605
Thymine	ASV_303	0.465591	0.148959	0.823791	1918	1580.03	HILIC-MS	Anaerofustis stercorihominis	99.605
Imidazoleacetate	ASV_303	0.465591	0.148959	0.823791	1918	1580.03	HILIC-MS	Anaerofustis stercorihominis	99.605
Sn-Glycerol 3-phosphate	ASV_303	-0.460067	0.15449	0.82817	1978	1638.12	HILIC-MS	Anaerofustis stercorihominis	99.605
Alpha-D-Glucose	ASV_303	0.458695	0.155884	0.831266	1989	1653.39	HILIC-MS	Anaerofustis stercorihominis	99.605
Urate	ASV_303	-0.452671	0.162094	0.832518	2246	1869.84	HILIC-MS	Anaerofustis stercorihominis	99.605
Rosmarinate	ASV_303	-0.433209	0.183193	0.837198	2445	2046.95	HILIC-MS	Anaerofustis stercorihominis	99.605
D-Ribose 5-phosphate	ASV_303	0.429622	0.187254	0.837198	2445	2046.95	HILIC-MS	Anaerofustis stercorihominis	99.605
Adenosine	ASV_303	-0.417188	0.201753	0.83907	2551	2140.47	HILIC-MS	Anaerofustis stercorihominis	99.605
3-Hydroxyanthranilate	ASV_303	-0.406019	0.215332	0.849418	2689	2284.08	HILIC-MS	Anaerofustis stercorihominis	99.605
Guanine	ASV_303	-0.38669	0.240075	0.857251	3002	2573.47	HILIC-MS	Anaerofustis stercorihominis	99.605
Hypoxanthine	ASV_303	0.38068	0.248088	0.86066	3057	2631.04	HILIC-MS	Anaerofustis stercorihominis	99.605
Uracil	ASV_303	-0.36636	0.267792	0.865806	3302	2858.89	HILIC-MS	Anaerofustis stercorihominis	99.605
4-Hydroxybenzoate	ASV_303	-0.341702	0.303718	0.877092	3689	3235.59	HILIC-MS	Anaerofustis stercorihominis	99.605
N-Acetyl-L-aspartic acid	ASV_303	0.328187	0.324465	0.889301	3871	3442.48	HILIC-MS	Anaerofustis stercorihominis	99.605
N-Acetyl-L-alanine	ASV_303	-0.306608	0.359109	0.899372	4246	3818.73	HILIC-MS	Anaerofustis stercorihominis	99.605
Ketoleucine	ASV_303	0.30508	0.361631	0.899791	4262	3834.91	HILIC-MS	Anaerofustis stercorihominis	99.605
N-Formyl-DL-methionine	ASV_303	0.300849	0.368663	0.903381	4342	3922.48	HILIC-MS	Anaerofustis stercorihominis	99.605
Citrulline	ASV_303	0.249437	0.459491	0.931469	5230	4871.58	HILIC-MS	Anaerofustis stercorihominis	99.605
Glutamate	ASV_303	0.233774	0.489033	0.942191	5632	5306.42	HILIC-MS	Anaerofustis stercorihominis	99.605
Suberic acid	ASV_303	-0.232662	0.491161	0.942191	5632	5306.42	HILIC-MS	Anaerofustis stercorihominis	99.605
4-Aminobenzoate	ASV_303	-0.231701	0.493004	0.942191	5632	5306.42	HILIC-MS	Anaerofustis stercorihominis	99.605
Pimelic acid	ASV_303	0.225014	0.505912	0.943029	5693	5368.66	HILIC-MS	Anaerofustis stercorihominis	99.605
Glucose 6-phosphate	ASV_303	-0.222682	0.510448	0.943993	5734	5412.86	HILIC-MS	Anaerofustis stercorihominis	99.605
Deoxycholate	ASV_303	-0.220778	0.514162	0.945751	5814	5498.6	HILIC-MS	Anaerofustis stercorihominis	99.605
Xanthine	ASV_303	-0.202966	0.549472	0.951945	6351	6045.81	HILIC-MS	Anaerofustis stercorihominis	99.605
Pantothenate	ASV_303	0.197998	0.559492	0.951945	6351	6045.81	HILIC-MS	Anaerofustis stercorihominis	99.605
Inosine	ASV_303	0.194363	0.566868	0.951945	6351	6045.81	HILIC-MS	Anaerofustis stercorihominis	99.605
L-Histidine	ASV_303	-0.193821	0.567972	0.951945	6351	6045.81	HILIC-MS	Anaerofustis stercorihominis	99.605
4-Hydroxyphenylacetate	ASV_303	-0.189961	0.575854	0.954087	6399	6105.2	HILIC-MS	Anaerofustis stercorihominis	99.605
L-Glutamine	ASV_303	0.176212	0.604261	0.956261	6720	6426.08	HILIC-MS	Anaerofustis stercorihominis	99.605
Urocanate	ASV_303	-0.168782	0.619823	0.958649	6896	6610.84	HILIC-MS	Anaerofustis stercorihominis	99.605
L-Aspartate	ASV_303	0.16801	0.621449	0.958649	6896	6610.84	HILIC-MS	Anaerofustis stercorihominis	99.605
O-Acetylserine	ASV_303	0.164464	0.628933	0.959059	6994	6707.66	HILIC-MS	Anaerofustis stercorihominis	99.605
Galactitol	ASV_303	-0.147482	0.665203	0.962327	7330	7053.86	HILIC-MS	Anaerofustis stercorihominis	99.605
L-Arabitol	ASV_303	-0.141492	0.678156	0.966491	7535	7282.51	HILIC-MS	Anaerofustis stercorihominis	99.605
N-Acetyl-L-phenylalanine	ASV_303	0.130332	0.702497	0.970913	7671	7447.87	HILIC-MS	Anaerofustis stercorihominis	99.605
Adenine	ASV_303	0.121393	0.722178	0.973909	7883	7677.32	HILIC-MS	Anaerofustis stercorihominis	99.605
L-Arginine	ASV_303	-0.117239	0.731376	0.97433	8232	8020.69	HILIC-MS	Anaerofustis stercorihominis	99.605
Guanosine	ASV_303	-0.107367	0.753361	0.97433	8232	8020.69	HILIC-MS	Anaerofustis stercorihominis	99.605
Benzyl alcohol	ASV_303	-0.104543	0.75968	0.974581	8325	8113.38	HILIC-MS	Anaerofustis stercorihominis	99.605
N-Acetyl-DL-glutamic acid	ASV_303	-0.0838104	0.806462	0.979954	8728	8553.04	HILIC-MS	Anaerofustis stercorihominis	99.605
Uridine	ASV_303	0.07319	0.830659	0.985635	8935	8806.65	HILIC-MS	Anaerofustis stercorihominis	99.605
L-Ornithine	ASV_303	-0.0702345	0.837417	0.985693	9050	8920.52	HILIC-MS	Anaerofustis stercorihominis	99.605
Taurine	ASV_303	-0.0678672	0.842837	0.985894	9091	8962.76	HILIC-MS	Anaerofustis stercorihominis	99.605
L-Serine	ASV_303	0.066049	0.847004	0.986481	9103	8979.94	HILIC-MS	Anaerofustis stercorihominis	99.605
N-Acetyl-DL-methionine	ASV_303	0.064945	0.849536	0.987058	9134	9015.79	HILIC-MS	Anaerofustis stercorihominis	99.605
L-Tyrosine	ASV_303	0.0561115	0.869839	0.988493	9332	9224.62	HILIC-MS	Anaerofustis stercorihominis	99.605
Azelaic acid	ASV_303	0.0190582	0.955647	0.997111	10481	10450.7	HILIC-MS	Anaerofustis stercorihominis	99.605
L-Histidine	ASV_318	0.824478	0.00179487	0.257151	74	19.0292	HILIC-MS	Anaeromassilibacillus senegalensis	100
Indole-3-acetic acid	ASV_280	0.766815	0.00589392	0.408642	191	78.0505	HILIC-MS	Anaeromassilibacillus senegalensis	93.701
4-Hydroxyphenylacetate	ASV_318	0.698879	0.0167196	0.519486	343	178.184	HILIC-MS	Anaeromassilibacillus senegalensis	100
Benzyl alcohol	ASV_318	0.683065	0.0205193	0.536672	406	217.889	HILIC-MS	Anaeromassilibacillus senegalensis	100
Azelaic acid	ASV_318	0.650936	0.0300681	0.612008	527	322.528	HILIC-MS	Anaeromassilibacillus senegalensis	100
Glutarate	ASV_318	0.638725	0.0344012	0.633198	576	364.722	HILIC-MS	Anaeromassilibacillus senegalensis	100
4-Aminobenzoate	ASV_318	0.635409	0.0356495	0.640842	590	378.097	HILIC-MS	Anaeromassilibacillus senegalensis	100
3-Hydroxybutyric acid	ASV_318	-0.612873	0.0449799	0.692655	709	491.092	HILIC-MS	Anaeromassilibacillus senegalensis	100
3-Hydroxyanthranilate	ASV_318	0.583254	0.0596363	0.73796	865	638.336	HILIC-MS	Anaeromassilibacillus senegalensis	100
Uracil	ASV_318	0.572751	0.0655296	0.745434	932	694.745	HILIC-MS	Anaeromassilibacillus senegalensis	100
L-Serine	ASV_280	0.566679	0.0691092	0.754012	1033	778.895	HILIC-MS	Anaeromassilibacillus senegalensis	93.701
Glucose 6-phosphate	ASV_318	0.561906	0.0720142	0.754012	1033	778.895	HILIC-MS	Anaeromassilibacillus senegalensis	100
Urocanate	ASV_318	0.561155	0.0724782	0.754012	1033	778.895	HILIC-MS	Anaeromassilibacillus senegalensis	100
Xanthine	ASV_318	0.553336	0.0774331	0.759826	1313	997.652	HILIC-MS	Anaeromassilibacillus senegalensis	100
Taurine	ASV_280	-0.528187	0.0948863	0.761537	1346	1025.03	HILIC-MS	Anaeromassilibacillus senegalensis	93.701
Mevalonolactone	ASV_318	0.523546	0.098366	0.762958	1369	1044.49	HILIC-MS	Anaeromassilibacillus senegalensis	100
L-Arginine	ASV_280	0.523407	0.0984715	0.762958	1369	1044.49	HILIC-MS	Anaeromassilibacillus senegalensis	93.701
Uridine	ASV_318	0.506941	0.111498	0.779281	1522	1186.07	HILIC-MS	Anaeromassilibacillus senegalensis	100
N-Acetyl-L-phenylalanine	ASV_318	-0.499231	0.117962	0.790038	1583	1250.63	HILIC-MS	Anaeromassilibacillus senegalensis	100
Urate	ASV_318	0.487686	0.128084	0.802638	1701	1365.29	HILIC-MS	Anaeromassilibacillus senegalensis	100
Succinate	ASV_318	-0.487487	0.128263	0.802638	1701	1365.29	HILIC-MS	Anaeromassilibacillus senegalensis	100
N-Acetyl-DL-methionine	ASV_318	-0.464663	0.149879	0.825895	1924	1589.02	HILIC-MS	Anaeromassilibacillus senegalensis	100
Citrulline	ASV_318	0.456749	0.157874	0.832518	2246	1869.84	HILIC-MS	Anaeromassilibacillus senegalensis	100
L-Ornithine	ASV_280	0.450175	0.164712	0.832518	2246	1869.84	HILIC-MS	Anaeromassilibacillus senegalensis	93.701
N-Acetyl-DL-methionine	ASV_280	-0.439927	0.175731	0.832518	2246	1869.84	HILIC-MS	Anaeromassilibacillus senegalensis	93.701
Guanosine	ASV_280	-0.42869	0.188318	0.837198	2445	2046.95	HILIC-MS	Anaeromassilibacillus senegalensis	93.701
Pantothenate	ASV_280	-0.425951	0.191467	0.837198	2445	2046.95	HILIC-MS	Anaeromassilibacillus senegalensis	93.701
Guanine	ASV_318	0.423324	0.194517	0.838454	2536	2126.32	HILIC-MS	Anaeromassilibacillus senegalensis	100
3-(2-hydroxyphenyl)propanoate	ASV_280	-0.417368	0.201538	0.838581	2548	2136.71	HILIC-MS	Anaeromassilibacillus senegalensis	93.701
N-Acetyl-L-phenylalanine	ASV_280	-0.416881	0.202119	0.839456	2553	2143.13	HILIC-MS	Anaeromassilibacillus senegalensis	93.701
Urocanate	ASV_280	0.399718	0.223226	0.850516	2789	2372.09	HILIC-MS	Anaeromassilibacillus senegalensis	93.701
N-Formyl-DL-methionine	ASV_280	-0.395945	0.228031	0.853965	2837	2422.7	HILIC-MS	Anaeromassilibacillus senegalensis	93.701
L-Tyrosine	ASV_318	-0.388243	0.23803	0.857251	3002	2573.47	HILIC-MS	Anaeromassilibacillus senegalensis	100
3-(2-hydroxyphenyl)propanoate	ASV_318	-0.381548	0.246922	0.859494	3050	2621.46	HILIC-MS	Anaeromassilibacillus senegalensis	100
L-Glutamine	ASV_318	0.375512	0.255102	0.861453	3147	2710.99	HILIC-MS	Anaeromassilibacillus senegalensis	100
Deoxycholate	ASV_280	-0.367581	0.266079	0.865806	3302	2858.89	HILIC-MS	Anaeromassilibacillus senegalensis	93.701
Succinate	ASV_280	-0.363302	0.272111	0.868199	3327	2888.5	HILIC-MS	Anaeromassilibacillus senegalensis	93.701
Galactitol	ASV_318	0.353802	0.285775	0.870009	3483	3030.24	HILIC-MS	Anaeromassilibacillus senegalensis	100
L-Serine	ASV_318	0.350895	0.290031	0.872313	3525	3074.9	HILIC-MS	Anaeromassilibacillus senegalensis	100
Nicotinate	ASV_280	-0.350359	0.29082	0.872611	3541	3089.92	HILIC-MS	Anaeromassilibacillus senegalensis	93.701
4-Hydroxybenzoate	ASV_280	0.344747	0.299146	0.876146	3620	3171.65	HILIC-MS	Anaeromassilibacillus senegalensis	93.701
L-Aspartate	ASV_318	0.334322	0.314956	0.882258	3789	3342.88	HILIC-MS	Anaeromassilibacillus senegalensis	100
N-Acetyl-DL-glutamic acid	ASV_318	0.326152	0.327652	0.890709	3900	3473.77	HILIC-MS	Anaeromassilibacillus senegalensis	100
Mevalonolactone	ASV_280	0.324942	0.329556	0.891313	4038	3599.12	HILIC-MS	Anaeromassilibacillus senegalensis	93.701
4-Aminobenzoate	ASV_280	-0.323376	0.332028	0.891313	4038	3599.12	HILIC-MS	Anaeromassilibacillus senegalensis	93.701
L-Histidine	ASV_280	0.32057	0.336483	0.891313	4038	3599.12	HILIC-MS	Anaeromassilibacillus senegalensis	93.701
Indole-3-acetic acid	ASV_318	0.311199	0.351584	0.8979	4164	3738.86	HILIC-MS	Anaeromassilibacillus senegalensis	100
D-Ribose 5-phosphate	ASV_318	-0.304735	0.362201	0.900157	4266	3840.07	HILIC-MS	Anaeromassilibacillus senegalensis	100
Ketoleucine	ASV_280	-0.301765	0.367135	0.903187	4325	3906.28	HILIC-MS	Anaeromassilibacillus senegalensis	93.701
L-Glutamine	ASV_280	0.298879	0.371961	0.905935	4353	3943.54	HILIC-MS	Anaeromassilibacillus senegalensis	93.701
Adenosine	ASV_318	0.295532	0.377599	0.907282	4434	4022.89	HILIC-MS	Anaeromassilibacillus senegalensis	100
Ketoleucine	ASV_318	-0.288269	0.38998	0.910632	4607	4195.28	HILIC-MS	Anaeromassilibacillus senegalensis	100
Guanosine	ASV_318	0.281952	0.400912	0.910686	4669	4251.99	HILIC-MS	Anaeromassilibacillus senegalensis	100
Fumarate	ASV_318	-0.278162	0.407542	0.913633	4730	4321.49	HILIC-MS	Anaeromassilibacillus senegalensis	100
Uracil	ASV_280	-0.274844	0.41339	0.917855	4775	4382.76	HILIC-MS	Anaeromassilibacillus senegalensis	93.701
N-Acetyl-DL-glutamic acid	ASV_280	0.272872	0.416884	0.918687	4811	4419.8	HILIC-MS	Anaeromassilibacillus senegalensis	93.701
Pimelic acid	ASV_280	-0.257561	0.444499	0.924417	5123	4735.79	HILIC-MS	Anaeromassilibacillus senegalensis	93.701
N-Acetyl-L-alanine	ASV_318	0.248373	0.46147	0.932169	5255	4898.55	HILIC-MS	Anaeromassilibacillus senegalensis	100
Suberic acid	ASV_280	0.238764	0.479532	0.93946	5417	5089.06	HILIC-MS	Anaeromassilibacillus senegalensis	93.701
L-Arabitol	ASV_318	-0.237526	0.481881	0.939666	5446	5117.42	HILIC-MS	Anaeromassilibacillus senegalensis	100
Nicotinate	ASV_318	-0.228673	0.49883	0.942191	5632	5306.42	HILIC-MS	Anaeromassilibacillus senegalensis	100
Adenine	ASV_280	-0.224564	0.506786	0.943284	5696	5372.95	HILIC-MS	Anaeromassilibacillus senegalensis	93.701
Xanthine	ASV_280	0.223011	0.509807	0.943993	5734	5412.86	HILIC-MS	Anaeromassilibacillus senegalensis	93.701
Glutarate	ASV_280	0.221354	0.513037	0.945751	5814	5498.6	HILIC-MS	Anaeromassilibacillus senegalensis	93.701
Pantothenate	ASV_318	0.213119	0.529225	0.948048	5984	5673.12	HILIC-MS	Anaeromassilibacillus senegalensis	100
Rosmarinate	ASV_318	-0.212804	0.52985	0.948048	5984	5673.12	HILIC-MS	Anaeromassilibacillus senegalensis	100
3-Hydroxybutyric acid	ASV_280	-0.199545	0.556364	0.951945	6351	6045.81	HILIC-MS	Anaeromassilibacillus senegalensis	93.701
Sn-Glycerol 3-phosphate	ASV_280	0.198525	0.558425	0.951945	6351	6045.81	HILIC-MS	Anaeromassilibacillus senegalensis	93.701
N-Acetyl-L-aspartic acid	ASV_318	-0.195893	0.563759	0.951945	6351	6045.81	HILIC-MS	Anaeromassilibacillus senegalensis	100
Urate	ASV_280	0.185515	0.584982	0.955484	6614	6319.57	HILIC-MS	Anaeromassilibacillus senegalensis	93.701
L-Arabitol	ASV_280	-0.182563	0.591075	0.955484	6614	6319.57	HILIC-MS	Anaeromassilibacillus senegalensis	93.701
Thymine	ASV_280	-0.180727	0.594875	0.955484	6614	6319.57	HILIC-MS	Anaeromassilibacillus senegalensis	93.701
Imidazoleacetate	ASV_280	-0.180727	0.594875	0.955484	6614	6319.57	HILIC-MS	Anaeromassilibacillus senegalensis	93.701
Cholate	ASV_318	0.179612	0.597187	0.955515	6655	6358.95	HILIC-MS	Anaeromassilibacillus senegalensis	100
N-Acetyl-L-alanine	ASV_280	0.177908	0.600729	0.955856	6678	6383.2	HILIC-MS	Anaeromassilibacillus senegalensis	93.701
O-Acetylserine	ASV_280	0.170304	0.616624	0.958649	6896	6610.84	HILIC-MS	Anaeromassilibacillus senegalensis	93.701
Guanine	ASV_280	-0.166724	0.624161	0.95902	6901	6618.2	HILIC-MS	Anaeromassilibacillus senegalensis	93.701
O-Acetylserine	ASV_318	-0.164661	0.628516	0.959059	6994	6707.66	HILIC-MS	Anaeromassilibacillus senegalensis	100
L-Arginine	ASV_318	0.161748	0.634688	0.959477	7122	6833.39	HILIC-MS	Anaeromassilibacillus senegalensis	100
Deoxycholate	ASV_318	-0.156537	0.645777	0.960378	7129	6846.53	HILIC-MS	Anaeromassilibacillus senegalensis	100
Inosine	ASV_280	0.151772	0.655977	0.961668	7289	7009.6	HILIC-MS	Anaeromassilibacillus senegalensis	93.701
Sn-Glycerol 3-phosphate	ASV_318	-0.14974	0.660341	0.961668	7289	7009.6	HILIC-MS	Anaeromassilibacillus senegalensis	100
Hypoxanthine	ASV_318	-0.13588	0.690363	0.968127	7562	7320.97	HILIC-MS	Anaeromassilibacillus senegalensis	100
3-Hydroxyanthranilate	ASV_280	0.134453	0.693479	0.969391	7585	7352.83	HILIC-MS	Anaeromassilibacillus senegalensis	93.701
Glutamate	ASV_280	0.132465	0.697825	0.970401	7624	7398.34	HILIC-MS	Anaeromassilibacillus senegalensis	93.701
Cholate	ASV_280	0.131358	0.700248	0.970661	7654	7429.44	HILIC-MS	Anaeromassilibacillus senegalensis	93.701
Adenosine	ASV_280	0.126576	0.710746	0.973571	7822	7615.27	HILIC-MS	Anaeromassilibacillus senegalensis	93.701
L-Ornithine	ASV_318	-0.123319	0.717923	0.973571	7822	7615.27	HILIC-MS	Anaeromassilibacillus senegalensis	100
N-Acetyl-L-aspartic acid	ASV_280	-0.12057	0.723997	0.973909	7883	7677.32	HILIC-MS	Anaeromassilibacillus senegalensis	93.701
L-Aspartate	ASV_280	0.115591	0.735034	0.97433	8232	8020.69	HILIC-MS	Anaeromassilibacillus senegalensis	93.701
Thymine	ASV_318	0.112915	0.740984	0.97433	8232	8020.69	HILIC-MS	Anaeromassilibacillus senegalensis	100
Imidazoleacetate	ASV_318	0.112915	0.740984	0.97433	8232	8020.69	HILIC-MS	Anaeromassilibacillus senegalensis	100
4-Hydroxyphenylacetate	ASV_280	0.109964	0.74756	0.97433	8232	8020.69	HILIC-MS	Anaeromassilibacillus senegalensis	93.701
D-Ribose 5-phosphate	ASV_280	0.109348	0.748934	0.97433	8232	8020.69	HILIC-MS	Anaeromassilibacillus senegalensis	93.701
Alpha-D-Glucose	ASV_280	0.102915	0.763329	0.974581	8325	8113.38	HILIC-MS	Anaeromassilibacillus senegalensis	93.701
Rosmarinate	ASV_280	0.100346	0.769097	0.975938	8355	8153.97	HILIC-MS	Anaeromassilibacillus senegalensis	93.701
Glucose 6-phosphate	ASV_280	0.0955727	0.779842	0.977726	8592	8400.62	HILIC-MS	Anaeromassilibacillus senegalensis	93.701
Hypoxanthine	ASV_280	-0.0868869	0.799481	0.978764	8660	8476.1	HILIC-MS	Anaeromassilibacillus senegalensis	93.701
Uridine	ASV_280	-0.0848459	0.804111	0.978837	8711	8526.64	HILIC-MS	Anaeromassilibacillus senegalensis	93.701
Alpha-D-Glucose	ASV_318	-0.0759253	0.824414	0.983862	8884	8740.63	HILIC-MS	Anaeromassilibacillus senegalensis	100
Inosine	ASV_318	0.0757068	0.824912	0.983949	8890	8747.31	HILIC-MS	Anaeromassilibacillus senegalensis	100
4-Hydroxybenzoate	ASV_318	0.0688593	0.840565	0.985693	9050	8920.52	HILIC-MS	Anaeromassilibacillus senegalensis	100
Taurine	ASV_318	0.0676018	0.843445	0.985894	9091	8962.76	HILIC-MS	Anaeromassilibacillus senegalensis	100
Galactitol	ASV_280	-0.0642894	0.85104	0.987101	9285	9165.23	HILIC-MS	Anaeromassilibacillus senegalensis	93.701
Pimelic acid	ASV_318	0.05511	0.872146	0.989247	9347	9246.49	HILIC-MS	Anaeromassilibacillus senegalensis	100
Azelaic acid	ASV_280	0.038837	0.909738	0.994036	9703	9645.13	HILIC-MS	Anaeromassilibacillus senegalensis	93.701
Suberic acid	ASV_318	-0.0384413	0.910655	0.994367	9717	9662.26	HILIC-MS	Anaeromassilibacillus senegalensis	100
Glutamate	ASV_318	0.0343569	0.92012	0.995751	9801	9759.35	HILIC-MS	Anaeromassilibacillus senegalensis	100
L-Tyrosine	ASV_280	0.0216621	0.949594	0.997111	10481	10450.7	HILIC-MS	Anaeromassilibacillus senegalensis	93.701
Citrulline	ASV_280	-0.0173087	0.959716	0.997111	10481	10450.7	HILIC-MS	Anaeromassilibacillus senegalensis	93.701
Adenine	ASV_318	0.0139793	0.967461	0.997111	10481	10450.7	HILIC-MS	Anaeromassilibacillus senegalensis	100
Benzyl alcohol	ASV_280	-0.00494622	0.988485	0.997957	10503	10481.5	HILIC-MS	Anaeromassilibacillus senegalensis	93.701
Fumarate	ASV_280	-0.00490158	0.988588	0.997957	10503	10481.5	HILIC-MS	Anaeromassilibacillus senegalensis	93.701
N-Formyl-DL-methionine	ASV_318	-0.00470582	0.989044	0.998	10510	10489	HILIC-MS	Anaeromassilibacillus senegalensis	100
Uridine	ASV_250	0.610191	0.046192	0.692655	709	491.092	HILIC-MS	Anaerostipes caccae	100
L-Histidine	ASV_250	0.589619	0.0562465	0.730889	819	598.598	HILIC-MS	Anaerostipes caccae	100
Deoxycholate	ASV_250	-0.516509	0.103801	0.765776	1447	1108.08	HILIC-MS	Anaerostipes caccae	100
4-Hydroxybenzoate	ASV_250	0.498652	0.118457	0.790857	1588	1255.88	HILIC-MS	Anaerostipes caccae	100
Citrulline	ASV_250	0.497549	0.119404	0.792612	1602	1269.77	HILIC-MS	Anaerostipes caccae	100
Glutamate	ASV_250	0.494339	0.122186	0.796199	1627	1295.42	HILIC-MS	Anaerostipes caccae	100
4-Hydroxyphenylacetate	ASV_250	0.467918	0.146666	0.822314	1900	1562.4	HILIC-MS	Anaerostipes caccae	100
Nicotinate	ASV_250	-0.462264	0.152275	0.828046	1972	1632.91	HILIC-MS	Anaerostipes caccae	100
L-Aspartate	ASV_250	0.441617	0.173883	0.832518	2246	1869.84	HILIC-MS	Anaerostipes caccae	100
L-Serine	ASV_250	0.44109	0.174458	0.832518	2246	1869.84	HILIC-MS	Anaerostipes caccae	100
N-Acetyl-DL-glutamic acid	ASV_250	0.42992	0.186914	0.837198	2445	2046.95	HILIC-MS	Anaerostipes caccae	100
Benzyl alcohol	ASV_250	0.420265	0.198104	0.838454	2536	2126.32	HILIC-MS	Anaerostipes caccae	100
Inosine	ASV_250	0.418434	0.200271	0.838454	2536	2126.32	HILIC-MS	Anaerostipes caccae	100
L-Ornithine	ASV_250	0.415563	0.203696	0.839612	2577	2163.68	HILIC-MS	Anaerostipes caccae	100
Rosmarinate	ASV_250	-0.411652	0.208418	0.843057	2621	2209.65	HILIC-MS	Anaerostipes caccae	100
Pimelic acid	ASV_250	-0.405374	0.216133	0.850498	2700	2296.35	HILIC-MS	Anaerostipes caccae	100
Urocanate	ASV_250	0.379751	0.249341	0.86131	3082	2654.56	HILIC-MS	Anaerostipes caccae	100
L-Glutamine	ASV_250	0.347823	0.294567	0.874716	3581	3132.36	HILIC-MS	Anaerostipes caccae	100
D-Ribose 5-phosphate	ASV_250	0.338984	0.307832	0.878395	3716	3264.12	HILIC-MS	Anaerostipes caccae	100
L-Arabitol	ASV_250	-0.321992	0.334222	0.891313	4038	3599.12	HILIC-MS	Anaerostipes caccae	100
3-(2-hydroxyphenyl)propanoate	ASV_250	-0.309328	0.35464	0.898151	4187	3760.56	HILIC-MS	Anaerostipes caccae	100
N-Acetyl-DL-methionine	ASV_250	-0.29271	0.382386	0.908731	4504	4092.92	HILIC-MS	Anaerostipes caccae	100
Azelaic acid	ASV_250	0.287476	0.391344	0.910632	4607	4195.28	HILIC-MS	Anaerostipes caccae	100
Taurine	ASV_250	-0.281869	0.401056	0.910686	4669	4251.99	HILIC-MS	Anaerostipes caccae	100
Hypoxanthine	ASV_250	-0.278908	0.406232	0.913524	4716	4308.18	HILIC-MS	Anaerostipes caccae	100
N-Acetyl-L-phenylalanine	ASV_250	-0.262138	0.436156	0.923891	5074	4687.82	HILIC-MS	Anaerostipes caccae	100
Adenine	ASV_250	-0.255772	0.447781	0.925905	5130	4749.89	HILIC-MS	Anaerostipes caccae	100
L-Arginine	ASV_250	0.246369	0.46521	0.934108	5331	4979.73	HILIC-MS	Anaerostipes caccae	100
Mevalonolactone	ASV_250	0.237705	0.48154	0.939666	5446	5117.42	HILIC-MS	Anaerostipes caccae	100
Pantothenate	ASV_250	-0.219431	0.5168	0.945751	5814	5498.6	HILIC-MS	Anaerostipes caccae	100
3-Hydroxyanthranilate	ASV_250	0.203999	0.547399	0.951945	6351	6045.81	HILIC-MS	Anaerostipes caccae	100
Xanthine	ASV_250	0.193282	0.569069	0.951945	6351	6045.81	HILIC-MS	Anaerostipes caccae	100
Guanine	ASV_250	-0.193139	0.569361	0.951945	6351	6045.81	HILIC-MS	Anaerostipes caccae	100
Succinate	ASV_250	-0.175168	0.60644	0.956341	6723	6429.48	HILIC-MS	Anaerostipes caccae	100
L-Tyrosine	ASV_250	-0.167381	0.622775	0.958649	6896	6610.84	HILIC-MS	Anaerostipes caccae	100
Cholate	ASV_250	0.159356	0.63977	0.959477	7122	6833.39	HILIC-MS	Anaerostipes caccae	100
Ketoleucine	ASV_250	-0.145954	0.6685	0.964186	7351	7087.73	HILIC-MS	Anaerostipes caccae	100
Indole-3-acetic acid	ASV_250	0.141376	0.678409	0.966491	7535	7282.51	HILIC-MS	Anaerostipes caccae	100
Fumarate	ASV_250	0.138504	0.684648	0.966491	7535	7282.51	HILIC-MS	Anaerostipes caccae	100
Alpha-D-Glucose	ASV_250	0.13231	0.698163	0.970416	7637	7411.07	HILIC-MS	Anaerostipes caccae	100
Urate	ASV_250	0.13229	0.698208	0.970416	7637	7411.07	HILIC-MS	Anaerostipes caccae	100
O-Acetylserine	ASV_250	0.131365	0.700232	0.970661	7654	7429.44	HILIC-MS	Anaerostipes caccae	100
N-Acetyl-L-alanine	ASV_250	0.125036	0.714137	0.973571	7822	7615.27	HILIC-MS	Anaerostipes caccae	100
Adenosine	ASV_250	0.109169	0.749334	0.97433	8232	8020.69	HILIC-MS	Anaerostipes caccae	100
N-Formyl-DL-methionine	ASV_250	-0.104679	0.759374	0.974581	8325	8113.38	HILIC-MS	Anaerostipes caccae	100
Thymine	ASV_250	0.0776294	0.820527	0.983786	8882	8737.99	HILIC-MS	Anaerostipes caccae	100
Imidazoleacetate	ASV_250	0.0776294	0.820527	0.983786	8882	8737.99	HILIC-MS	Anaerostipes caccae	100
4-Aminobenzoate	ASV_250	0.0672745	0.844195	0.985894	9091	8962.76	HILIC-MS	Anaerostipes caccae	100
3-Hydroxybutyric acid	ASV_250	-0.0650196	0.849365	0.987058	9134	9015.79	HILIC-MS	Anaerostipes caccae	100
Guanosine	ASV_250	0.0527432	0.877601	0.990434	9404	9314.04	HILIC-MS	Anaerostipes caccae	100
Glucose 6-phosphate	ASV_250	-0.0501398	0.883606	0.991322	9450	9367.99	HILIC-MS	Anaerostipes caccae	100
Glutarate	ASV_250	0.0418833	0.902686	0.992771	9645	9575.27	HILIC-MS	Anaerostipes caccae	100
Galactitol	ASV_250	-0.0341844	0.92052	0.995751	9801	9759.35	HILIC-MS	Anaerostipes caccae	100
Uracil	ASV_250	0.0300697	0.930065	0.996039	9940	9900.62	HILIC-MS	Anaerostipes caccae	100
Sn-Glycerol 3-phosphate	ASV_250	0.0265125	0.938324	0.996351	9988	9951.55	HILIC-MS	Anaerostipes caccae	100
Suberic acid	ASV_250	-0.0188391	0.956157	0.997111	10481	10450.7	HILIC-MS	Anaerostipes caccae	100
N-Acetyl-L-aspartic acid	ASV_250	-0.00950482	0.977873	0.997111	10481	10450.7	HILIC-MS	Anaerostipes caccae	100
4-Aminobenzoate	ASV_094	0.878858	0.000367421	0.158827	25	3.97068	HILIC-MS	Anaerostipes hadrus	100
Guanine	ASV_094	0.765151	0.00606968	0.408642	191	78.0505	HILIC-MS	Anaerostipes hadrus	100
Benzyl alcohol	ASV_094	0.749044	0.00797639	0.417727	206	86.0517	HILIC-MS	Anaerostipes hadrus	100
4-Hydroxyphenylacetate	ASV_094	0.741307	0.00903312	0.433455	221	95.7935	HILIC-MS	Anaerostipes hadrus	100
Deoxycholate	ASV_094	0.637072	0.0350195	0.63505	585	371.504	HILIC-MS	Anaerostipes hadrus	100
Uracil	ASV_094	0.628114	0.0385059	0.65845	620	408.239	HILIC-MS	Anaerostipes hadrus	100
Uridine	ASV_094	0.57379	0.0649298	0.744961	927	690.579	HILIC-MS	Anaerostipes hadrus	100
L-Histidine	ASV_094	0.552394	0.0780445	0.759826	1313	997.652	HILIC-MS	Anaerostipes hadrus	100
Glutarate	ASV_094	0.530838	0.0929352	0.759826	1313	997.652	HILIC-MS	Anaerostipes hadrus	100
3-(2-hydroxyphenyl)propanoate	ASV_094	-0.486208	0.129418	0.802862	1709	1372.09	HILIC-MS	Anaerostipes hadrus	100
Rosmarinate	ASV_094	-0.472743	0.141983	0.815885	1845	1505.31	HILIC-MS	Anaerostipes hadrus	100
3-Hydroxyanthranilate	ASV_094	0.469675	0.14495	0.819624	1875	1536.79	HILIC-MS	Anaerostipes hadrus	100
3-Hydroxybutyric acid	ASV_094	-0.459028	0.155545	0.831048	1987	1651.29	HILIC-MS	Anaerostipes hadrus	100
L-Tyrosine	ASV_094	-0.443371	0.171978	0.832518	2246	1869.84	HILIC-MS	Anaerostipes hadrus	100
Pantothenate	ASV_094	0.419235	0.199321	0.838454	2536	2126.32	HILIC-MS	Anaerostipes hadrus	100
N-Formyl-DL-methionine	ASV_094	0.416495	0.20258	0.839612	2577	2163.68	HILIC-MS	Anaerostipes hadrus	100
Mevalonolactone	ASV_094	0.404226	0.217561	0.850516	2789	2372.09	HILIC-MS	Anaerostipes hadrus	100
Urate	ASV_094	0.396159	0.227758	0.853965	2837	2422.7	HILIC-MS	Anaerostipes hadrus	100
N-Acetyl-L-phenylalanine	ASV_094	-0.386859	0.239852	0.857251	3002	2573.47	HILIC-MS	Anaerostipes hadrus	100
Sn-Glycerol 3-phosphate	ASV_094	-0.374743	0.256154	0.861796	3205	2762.06	HILIC-MS	Anaerostipes hadrus	100
Xanthine	ASV_094	0.368351	0.265002	0.865806	3302	2858.89	HILIC-MS	Anaerostipes hadrus	100
Succinate	ASV_094	-0.35653	0.281813	0.868794	3439	2987.78	HILIC-MS	Anaerostipes hadrus	100
L-Ornithine	ASV_094	-0.354616	0.28459	0.869533	3477	3023.37	HILIC-MS	Anaerostipes hadrus	100
Guanosine	ASV_094	0.341738	0.303663	0.877092	3689	3235.59	HILIC-MS	Anaerostipes hadrus	100
Pimelic acid	ASV_094	-0.33365	0.315989	0.882539	3796	3350.12	HILIC-MS	Anaerostipes hadrus	100
N-Acetyl-DL-methionine	ASV_094	-0.324022	0.331007	0.891313	4038	3599.12	HILIC-MS	Anaerostipes hadrus	100
L-Arginine	ASV_094	-0.322697	0.333104	0.891313	4038	3599.12	HILIC-MS	Anaerostipes hadrus	100
Cholate	ASV_094	0.321493	0.335013	0.891313	4038	3599.12	HILIC-MS	Anaerostipes hadrus	100
Ketoleucine	ASV_094	-0.309706	0.354021	0.898008	4184	3757.27	HILIC-MS	Anaerostipes hadrus	100
N-Acetyl-L-alanine	ASV_094	-0.306408	0.359437	0.899372	4246	3818.73	HILIC-MS	Anaerostipes hadrus	100
Adenosine	ASV_094	0.306407	0.359439	0.899372	4246	3818.73	HILIC-MS	Anaerostipes hadrus	100
Hypoxanthine	ASV_094	-0.275733	0.411818	0.917292	4761	4367.23	HILIC-MS	Anaerostipes hadrus	100
Fumarate	ASV_094	-0.253408	0.452133	0.928556	5171	4801.56	HILIC-MS	Anaerostipes hadrus	100
Adenine	ASV_094	-0.251572	0.455529	0.930359	5192	4830.42	HILIC-MS	Anaerostipes hadrus	100
O-Acetylserine	ASV_094	-0.238366	0.480286	0.939666	5446	5117.42	HILIC-MS	Anaerostipes hadrus	100
Nicotinate	ASV_094	-0.232931	0.490647	0.942191	5632	5306.42	HILIC-MS	Anaerostipes hadrus	100
L-Glutamine	ASV_094	-0.20944	0.536526	0.948651	6000	5691.91	HILIC-MS	Anaerostipes hadrus	100
Indole-3-acetic acid	ASV_094	0.204284	0.546827	0.951945	6351	6045.81	HILIC-MS	Anaerostipes hadrus	100
Citrulline	ASV_094	0.202452	0.550506	0.951945	6351	6045.81	HILIC-MS	Anaerostipes hadrus	100
Suberic acid	ASV_094	-0.200657	0.554121	0.951945	6351	6045.81	HILIC-MS	Anaerostipes hadrus	100
D-Ribose 5-phosphate	ASV_094	-0.199201	0.55706	0.951945	6351	6045.81	HILIC-MS	Anaerostipes hadrus	100
N-Acetyl-L-aspartic acid	ASV_094	-0.178973	0.598515	0.955515	6655	6358.95	HILIC-MS	Anaerostipes hadrus	100
Urocanate	ASV_094	0.16239	0.633325	0.959353	6999	6714.52	HILIC-MS	Anaerostipes hadrus	100
L-Arabitol	ASV_094	-0.150597	0.6585	0.961668	7289	7009.6	HILIC-MS	Anaerostipes hadrus	100
Alpha-D-Glucose	ASV_094	-0.129192	0.704999	0.971856	7708	7491.07	HILIC-MS	Anaerostipes hadrus	100
Taurine	ASV_094	0.116688	0.732598	0.97433	8232	8020.69	HILIC-MS	Anaerostipes hadrus	100
4-Hydroxybenzoate	ASV_094	0.115953	0.73423	0.97433	8232	8020.69	HILIC-MS	Anaerostipes hadrus	100
Thymine	ASV_094	-0.09482	0.781539	0.977726	8592	8400.62	HILIC-MS	Anaerostipes hadrus	100
Imidazoleacetate	ASV_094	-0.09482	0.781539	0.977726	8592	8400.62	HILIC-MS	Anaerostipes hadrus	100
Glutamate	ASV_094	-0.0921672	0.787529	0.977726	8592	8400.62	HILIC-MS	Anaerostipes hadrus	100
L-Aspartate	ASV_094	-0.0851127	0.803505	0.9788	8704	8519.48	HILIC-MS	Anaerostipes hadrus	100
Glucose 6-phosphate	ASV_094	-0.0671587	0.84446	0.985894	9091	8962.76	HILIC-MS	Anaerostipes hadrus	100
Azelaic acid	ASV_094	-0.0649077	0.849622	0.987058	9134	9015.79	HILIC-MS	Anaerostipes hadrus	100
N-Acetyl-DL-glutamic acid	ASV_094	-0.0605635	0.859597	0.987101	9285	9165.23	HILIC-MS	Anaerostipes hadrus	100
Galactitol	ASV_094	-0.0427738	0.900626	0.992771	9645	9575.27	HILIC-MS	Anaerostipes hadrus	100
Inosine	ASV_094	-0.0225598	0.947507	0.997111	10481	10450.7	HILIC-MS	Anaerostipes hadrus	100
L-Serine	ASV_094	-0.0158906	0.963014	0.997111	10481	10450.7	HILIC-MS	Anaerostipes hadrus	100
O-Acetylserine	ASV_383	0.943467	1.30993e-05	0.0688558	4	0.275423	HILIC-MS	Anaerotignum aminivorans	94.466
N-Acetyl-L-aspartic acid	ASV_383	0.849787	0.000925717	0.238495	44	10.4938	HILIC-MS	Anaerotignum aminivorans	94.466
Pantothenate	ASV_383	-0.848147	0.000969651	0.238495	44	10.4938	HILIC-MS	Anaerotignum aminivorans	94.466
Suberic acid	ASV_383	0.694538	0.0177075	0.525635	375	197.113	HILIC-MS	Anaerotignum aminivorans	94.466
L-Aspartate	ASV_383	0.68294	0.0205517	0.536672	406	217.889	HILIC-MS	Anaerotignum aminivorans	94.466
N-Acetyl-DL-glutamic acid	ASV_383	0.648931	0.0307516	0.612582	543	332.632	HILIC-MS	Anaerotignum aminivorans	94.466
Inosine	ASV_383	0.644904	0.0321576	0.618757	551	340.935	HILIC-MS	Anaerotignum aminivorans	94.466
Hypoxanthine	ASV_383	0.559017	0.0738115	0.756086	1035	782.549	HILIC-MS	Anaerotignum aminivorans	94.466
D-Ribose 5-phosphate	ASV_383	0.556471	0.07542	0.757823	1056	800.261	HILIC-MS	Anaerotignum aminivorans	94.466
Glutamate	ASV_383	0.468497	0.146099	0.822314	1900	1562.4	HILIC-MS	Anaerotignum aminivorans	94.466
Fumarate	ASV_383	0.467203	0.147368	0.822314	1900	1562.4	HILIC-MS	Anaerotignum aminivorans	94.466
L-Arabitol	ASV_383	-0.466711	0.147853	0.823285	1904	1567.53	HILIC-MS	Anaerotignum aminivorans	94.466
L-Glutamine	ASV_383	0.424822	0.192774	0.837198	2445	2046.95	HILIC-MS	Anaerotignum aminivorans	94.466
Nicotinate	ASV_383	-0.396518	0.227298	0.853965	2837	2422.7	HILIC-MS	Anaerotignum aminivorans	94.466
Pimelic acid	ASV_383	-0.393649	0.230985	0.854365	2869	2451.17	HILIC-MS	Anaerotignum aminivorans	94.466
N-Formyl-DL-methionine	ASV_383	0.393566	0.231093	0.854365	2869	2451.17	HILIC-MS	Anaerotignum aminivorans	94.466
Xanthine	ASV_383	0.364472	0.270455	0.86722	3308	2868.76	HILIC-MS	Anaerotignum aminivorans	94.466
Urate	ASV_383	0.348041	0.294243	0.874716	3581	3132.36	HILIC-MS	Anaerotignum aminivorans	94.466
4-Hydroxyphenylacetate	ASV_383	-0.347542	0.294983	0.874716	3581	3132.36	HILIC-MS	Anaerotignum aminivorans	94.466
Uracil	ASV_383	-0.331175	0.319815	0.885466	3832	3393.1	HILIC-MS	Anaerotignum aminivorans	94.466
Galactitol	ASV_383	-0.319588	0.338048	0.891313	4038	3599.12	HILIC-MS	Anaerotignum aminivorans	94.466
Adenine	ASV_383	-0.290852	0.385555	0.908731	4504	4092.92	HILIC-MS	Anaerotignum aminivorans	94.466
Rosmarinate	ASV_383	-0.282348	0.400222	0.910686	4669	4251.99	HILIC-MS	Anaerotignum aminivorans	94.466
Cholate	ASV_383	-0.280899	0.402749	0.912443	4690	4279.36	HILIC-MS	Anaerotignum aminivorans	94.466
Benzyl alcohol	ASV_383	-0.269908	0.422165	0.922446	4912	4531.06	HILIC-MS	Anaerotignum aminivorans	94.466
Adenosine	ASV_383	-0.258876	0.442094	0.923891	5074	4687.82	HILIC-MS	Anaerotignum aminivorans	94.466
L-Arginine	ASV_383	0.230135	0.496015	0.942191	5632	5306.42	HILIC-MS	Anaerotignum aminivorans	94.466
Guanine	ASV_383	-0.200325	0.554789	0.951945	6351	6045.81	HILIC-MS	Anaerotignum aminivorans	94.466
Guanosine	ASV_383	-0.190321	0.575116	0.954034	6397	6102.96	HILIC-MS	Anaerotignum aminivorans	94.466
N-Acetyl-L-alanine	ASV_383	0.188024	0.579823	0.955108	6439	6149.94	HILIC-MS	Anaerotignum aminivorans	94.466
Thymine	ASV_383	0.1688	0.619786	0.958649	6896	6610.84	HILIC-MS	Anaerotignum aminivorans	94.466
Imidazoleacetate	ASV_383	0.1688	0.619786	0.958649	6896	6610.84	HILIC-MS	Anaerotignum aminivorans	94.466
Taurine	ASV_383	-0.167193	0.623171	0.958649	6896	6610.84	HILIC-MS	Anaerotignum aminivorans	94.466
Citrulline	ASV_383	0.164321	0.629237	0.959059	6994	6707.66	HILIC-MS	Anaerotignum aminivorans	94.466
Ketoleucine	ASV_383	0.149551	0.660747	0.961668	7289	7009.6	HILIC-MS	Anaerotignum aminivorans	94.466
Urocanate	ASV_383	0.148267	0.663512	0.962327	7330	7053.86	HILIC-MS	Anaerotignum aminivorans	94.466
Glutarate	ASV_383	-0.144187	0.672319	0.966424	7393	7144.77	HILIC-MS	Anaerotignum aminivorans	94.466
N-Acetyl-L-phenylalanine	ASV_383	-0.143616	0.673553	0.966424	7393	7144.77	HILIC-MS	Anaerotignum aminivorans	94.466
Azelaic acid	ASV_383	0.110963	0.745332	0.97433	8232	8020.69	HILIC-MS	Anaerotignum aminivorans	94.466
3-Hydroxybutyric acid	ASV_383	0.105527	0.757475	0.974395	8242	8030.96	HILIC-MS	Anaerotignum aminivorans	94.466
L-Serine	ASV_383	0.102491	0.764282	0.974581	8325	8113.38	HILIC-MS	Anaerotignum aminivorans	94.466
L-Ornithine	ASV_383	-0.0880047	0.796947	0.978764	8660	8476.1	HILIC-MS	Anaerotignum aminivorans	94.466
Indole-3-acetic acid	ASV_383	-0.0801037	0.814891	0.983129	8792	8643.67	HILIC-MS	Anaerotignum aminivorans	94.466
L-Tyrosine	ASV_383	-0.0784927	0.81856	0.983638	8824	8679.62	HILIC-MS	Anaerotignum aminivorans	94.466
4-Aminobenzoate	ASV_383	-0.0765551	0.822977	0.983786	8882	8737.99	HILIC-MS	Anaerotignum aminivorans	94.466
Uridine	ASV_383	0.0754036	0.825604	0.984264	8894	8754.04	HILIC-MS	Anaerotignum aminivorans	94.466
Succinate	ASV_383	0.0696012	0.838866	0.985693	9050	8920.52	HILIC-MS	Anaerotignum aminivorans	94.466
N-Acetyl-DL-methionine	ASV_383	-0.0564071	0.869159	0.988493	9332	9224.62	HILIC-MS	Anaerotignum aminivorans	94.466
3-Hydroxyanthranilate	ASV_383	0.0547095	0.873069	0.989658	9353	9256.27	HILIC-MS	Anaerotignum aminivorans	94.466
Mevalonolactone	ASV_383	-0.0403174	0.90631	0.993604	9672	9610.14	HILIC-MS	Anaerotignum aminivorans	94.466
Alpha-D-Glucose	ASV_383	0.0401607	0.906673	0.993751	9673	9612.55	HILIC-MS	Anaerotignum aminivorans	94.466
L-Histidine	ASV_383	0.0315963	0.926523	0.99598	9872	9832.32	HILIC-MS	Anaerotignum aminivorans	94.466
Sn-Glycerol 3-phosphate	ASV_383	0.024543	0.942899	0.997111	10481	10450.7	HILIC-MS	Anaerotignum aminivorans	94.466
3-(2-hydroxyphenyl)propanoate	ASV_383	-0.0227106	0.947157	0.997111	10481	10450.7	HILIC-MS	Anaerotignum aminivorans	94.466
4-Hydroxybenzoate	ASV_383	-0.0134942	0.968589	0.997111	10481	10450.7	HILIC-MS	Anaerotignum aminivorans	94.466
Deoxycholate	ASV_383	0.0113295	0.973626	0.997111	10481	10450.7	HILIC-MS	Anaerotignum aminivorans	94.466
Glucose 6-phosphate	ASV_383	0.00518189	0.987936	0.997628	10499	10474.1	HILIC-MS	Anaerotignum aminivorans	94.466
Urate	ASV_162	-0.526076	0.0964589	0.761537	1346	1025.03	HILIC-MS	Anaerotruncus colihominis	100
Ketoleucine	ASV_162	-0.512194	0.107228	0.771272	1483	1143.8	HILIC-MS	Anaerotruncus colihominis	100
Guanine	ASV_162	-0.473864	0.140909	0.814032	1839	1497.01	HILIC-MS	Anaerotruncus colihominis	100
4-Aminobenzoate	ASV_162	-0.463351	0.151186	0.828046	1972	1632.91	HILIC-MS	Anaerotruncus colihominis	100
Glucose 6-phosphate	ASV_162	-0.445341	0.169855	0.832518	2246	1869.84	HILIC-MS	Anaerotruncus colihominis	100
Xanthine	ASV_162	-0.431658	0.184943	0.837198	2445	2046.95	HILIC-MS	Anaerotruncus colihominis	100
Nicotinate	ASV_162	0.430896	0.185806	0.837198	2445	2046.95	HILIC-MS	Anaerotruncus colihominis	100
N-Acetyl-DL-methionine	ASV_162	-0.42063	0.197674	0.838454	2536	2126.32	HILIC-MS	Anaerotruncus colihominis	100
Urocanate	ASV_162	-0.387379	0.239166	0.857251	3002	2573.47	HILIC-MS	Anaerotruncus colihominis	100
3-(2-hydroxyphenyl)propanoate	ASV_162	0.38538	0.241809	0.857251	3002	2573.47	HILIC-MS	Anaerotruncus colihominis	100
3-Hydroxybutyric acid	ASV_162	0.365074	0.269604	0.865806	3302	2858.89	HILIC-MS	Anaerotruncus colihominis	100
Inosine	ASV_162	-0.360914	0.275511	0.868794	3439	2987.78	HILIC-MS	Anaerotruncus colihominis	100
Guanosine	ASV_162	-0.339047	0.307736	0.878395	3716	3264.12	HILIC-MS	Anaerotruncus colihominis	100
Pimelic acid	ASV_162	0.33628	0.311953	0.880779	3755	3307.32	HILIC-MS	Anaerotruncus colihominis	100
N-Acetyl-L-aspartic acid	ASV_162	-0.313002	0.348651	0.896043	4129	3699.76	HILIC-MS	Anaerotruncus colihominis	100
L-Tyrosine	ASV_162	-0.312173	0.349998	0.897277	4139	3713.83	HILIC-MS	Anaerotruncus colihominis	100
4-Hydroxybenzoate	ASV_162	0.302489	0.365929	0.903187	4325	3906.28	HILIC-MS	Anaerotruncus colihominis	100
Glutarate	ASV_162	-0.299998	0.370086	0.903443	4343	3923.65	HILIC-MS	Anaerotruncus colihominis	100
4-Hydroxyphenylacetate	ASV_162	0.294927	0.378624	0.907282	4434	4022.89	HILIC-MS	Anaerotruncus colihominis	100
Glutamate	ASV_162	-0.285871	0.394113	0.910632	4607	4195.28	HILIC-MS	Anaerotruncus colihominis	100
Taurine	ASV_162	-0.280391	0.403637	0.912443	4690	4279.36	HILIC-MS	Anaerotruncus colihominis	100
N-Acetyl-L-phenylalanine	ASV_162	-0.274286	0.414377	0.91826	4790	4398.46	HILIC-MS	Anaerotruncus colihominis	100
L-Ornithine	ASV_162	0.263631	0.43345	0.923891	5074	4687.82	HILIC-MS	Anaerotruncus colihominis	100
Adenine	ASV_162	0.262467	0.435559	0.923891	5074	4687.82	HILIC-MS	Anaerotruncus colihominis	100
L-Serine	ASV_162	0.26238	0.435717	0.923891	5074	4687.82	HILIC-MS	Anaerotruncus colihominis	100
Benzyl alcohol	ASV_162	0.246202	0.465523	0.934108	5331	4979.73	HILIC-MS	Anaerotruncus colihominis	100
O-Acetylserine	ASV_162	-0.219108	0.517431	0.945751	5814	5498.6	HILIC-MS	Anaerotruncus colihominis	100
L-Aspartate	ASV_162	-0.216086	0.523369	0.948018	5858	5553.49	HILIC-MS	Anaerotruncus colihominis	100
L-Arabitol	ASV_162	0.210949	0.533527	0.948048	5984	5673.12	HILIC-MS	Anaerotruncus colihominis	100
Deoxycholate	ASV_162	-0.208556	0.538286	0.948689	6027	5717.75	HILIC-MS	Anaerotruncus colihominis	100
Rosmarinate	ASV_162	-0.194587	0.566413	0.951945	6351	6045.81	HILIC-MS	Anaerotruncus colihominis	100
Alpha-D-Glucose	ASV_162	0.194353	0.566889	0.951945	6351	6045.81	HILIC-MS	Anaerotruncus colihominis	100
L-Arginine	ASV_162	-0.179191	0.598062	0.955515	6655	6358.95	HILIC-MS	Anaerotruncus colihominis	100
Pantothenate	ASV_162	0.170319	0.616592	0.958649	6896	6610.84	HILIC-MS	Anaerotruncus colihominis	100
N-Acetyl-L-alanine	ASV_162	-0.1671	0.623367	0.958649	6896	6610.84	HILIC-MS	Anaerotruncus colihominis	100
Uridine	ASV_162	-0.167015	0.623547	0.958649	6896	6610.84	HILIC-MS	Anaerotruncus colihominis	100
Thymine	ASV_162	-0.125602	0.712891	0.973571	7822	7615.27	HILIC-MS	Anaerotruncus colihominis	100
Imidazoleacetate	ASV_162	-0.125602	0.712891	0.973571	7822	7615.27	HILIC-MS	Anaerotruncus colihominis	100
Citrulline	ASV_162	-0.12417	0.716047	0.973571	7822	7615.27	HILIC-MS	Anaerotruncus colihominis	100
Hypoxanthine	ASV_162	-0.1141	0.738346	0.97433	8232	8020.69	HILIC-MS	Anaerotruncus colihominis	100
Mevalonolactone	ASV_162	-0.114019	0.738527	0.97433	8232	8020.69	HILIC-MS	Anaerotruncus colihominis	100
Uracil	ASV_162	-0.105365	0.757839	0.974484	8252	8041.44	HILIC-MS	Anaerotruncus colihominis	100
Azelaic acid	ASV_162	-0.10328	0.762511	0.974581	8325	8113.38	HILIC-MS	Anaerotruncus colihominis	100
Succinate	ASV_162	0.0914496	0.789151	0.977726	8592	8400.62	HILIC-MS	Anaerotruncus colihominis	100
3-Hydroxyanthranilate	ASV_162	-0.090347	0.791644	0.977726	8592	8400.62	HILIC-MS	Anaerotruncus colihominis	100
Fumarate	ASV_162	-0.0858992	0.801721	0.9788	8704	8519.48	HILIC-MS	Anaerotruncus colihominis	100
Galactitol	ASV_162	0.074519	0.827624	0.984837	8922	8786.72	HILIC-MS	Anaerotruncus colihominis	100
Sn-Glycerol 3-phosphate	ASV_162	-0.0680168	0.842494	0.985894	9091	8962.76	HILIC-MS	Anaerotruncus colihominis	100
N-Acetyl-DL-glutamic acid	ASV_162	-0.0617374	0.8569	0.987101	9285	9165.23	HILIC-MS	Anaerotruncus colihominis	100
L-Glutamine	ASV_162	0.0465745	0.891839	0.992484	9574	9502.04	HILIC-MS	Anaerotruncus colihominis	100
Indole-3-acetic acid	ASV_162	-0.0426867	0.900827	0.992771	9645	9575.27	HILIC-MS	Anaerotruncus colihominis	100
Adenosine	ASV_162	-0.0238404	0.944531	0.997111	10481	10450.7	HILIC-MS	Anaerotruncus colihominis	100
Cholate	ASV_162	-0.0180753	0.957933	0.997111	10481	10450.7	HILIC-MS	Anaerotruncus colihominis	100
L-Histidine	ASV_162	-0.0124515	0.971016	0.997111	10481	10450.7	HILIC-MS	Anaerotruncus colihominis	100
Suberic acid	ASV_162	0.00951366	0.977853	0.997111	10481	10450.7	HILIC-MS	Anaerotruncus colihominis	100
D-Ribose 5-phosphate	ASV_162	0.00551048	0.987171	0.997483	10494	10467.6	HILIC-MS	Anaerotruncus colihominis	100
N-Formyl-DL-methionine	ASV_162	0.00209724	0.995117	0.998899	10576	10564.4	HILIC-MS	Anaerotruncus colihominis	100
O-Acetylserine	ASV_211	0.883641	0.000308709	0.154281	22	3.39418	HILIC-MS	Arcanobacterium canis	98.819
Pantothenate	ASV_211	-0.880872	0.000341741	0.157528	23	3.62314	HILIC-MS	Arcanobacterium canis	98.819
N-Acetyl-L-aspartic acid	ASV_211	0.745343	0.00846995	0.425879	211	89.8605	HILIC-MS	Arcanobacterium canis	98.819
N-Acetyl-DL-glutamic acid	ASV_211	0.719737	0.0125158	0.473439	281	133.036	HILIC-MS	Arcanobacterium canis	98.819
Suberic acid	ASV_211	0.717953	0.0128418	0.47443	292	138.534	HILIC-MS	Arcanobacterium canis	98.819
Urate	ASV_211	0.658596	0.0275549	0.588163	499	293.493	HILIC-MS	Arcanobacterium canis	98.819
L-Aspartate	ASV_211	0.621249	0.0413357	0.678391	646	438.241	HILIC-MS	Arcanobacterium canis	98.819
L-Arabitol	ASV_211	-0.616297	0.0434643	0.685094	678	464.494	HILIC-MS	Arcanobacterium canis	98.819
Xanthine	ASV_211	0.605788	0.0482306	0.698895	745	520.677	HILIC-MS	Arcanobacterium canis	98.819
Hypoxanthine	ASV_211	0.580415	0.0611922	0.742288	874	648.759	HILIC-MS	Arcanobacterium canis	98.819
Inosine	ASV_211	0.540732	0.0858864	0.759826	1313	997.652	HILIC-MS	Arcanobacterium canis	98.819
N-Acetyl-L-phenylalanine	ASV_211	-0.461813	0.152728	0.828046	1972	1632.91	HILIC-MS	Arcanobacterium canis	98.819
L-Glutamine	ASV_211	0.428267	0.188803	0.837198	2445	2046.95	HILIC-MS	Arcanobacterium canis	98.819
D-Ribose 5-phosphate	ASV_211	0.423464	0.194353	0.838454	2536	2126.32	HILIC-MS	Arcanobacterium canis	98.819
Adenine	ASV_211	-0.394003	0.230529	0.854365	2869	2451.17	HILIC-MS	Arcanobacterium canis	98.819
Azelaic acid	ASV_211	0.384757	0.242636	0.857251	3002	2573.47	HILIC-MS	Arcanobacterium canis	98.819
N-Formyl-DL-methionine	ASV_211	0.367298	0.266477	0.865806	3302	2858.89	HILIC-MS	Arcanobacterium canis	98.819
Nicotinate	ASV_211	-0.359173	0.278004	0.868794	3439	2987.78	HILIC-MS	Arcanobacterium canis	98.819
Taurine	ASV_211	-0.31997	0.337438	0.891313	4038	3599.12	HILIC-MS	Arcanobacterium canis	98.819
Pimelic acid	ASV_211	-0.307671	0.357359	0.899114	4218	3792.46	HILIC-MS	Arcanobacterium canis	98.819
L-Tyrosine	ASV_211	-0.301999	0.366745	0.903187	4325	3906.28	HILIC-MS	Arcanobacterium canis	98.819
N-Acetyl-DL-methionine	ASV_211	-0.301272	0.367957	0.903187	4325	3906.28	HILIC-MS	Arcanobacterium canis	98.819
Adenosine	ASV_211	-0.283845	0.397621	0.910686	4669	4251.99	HILIC-MS	Arcanobacterium canis	98.819
Rosmarinate	ASV_211	-0.279945	0.404417	0.912501	4700	4288.75	HILIC-MS	Arcanobacterium canis	98.819
Galactitol	ASV_211	-0.271382	0.419534	0.921445	4832	4452.42	HILIC-MS	Arcanobacterium canis	98.819
Guanosine	ASV_211	-0.25474	0.449678	0.926984	5143	4767.48	HILIC-MS	Arcanobacterium canis	98.819
Urocanate	ASV_211	0.244635	0.468458	0.934108	5331	4979.73	HILIC-MS	Arcanobacterium canis	98.819
Glutamate	ASV_211	0.235814	0.485138	0.940568	5484	5158.07	HILIC-MS	Arcanobacterium canis	98.819
3-Hydroxybutyric acid	ASV_211	-0.230617	0.495087	0.942191	5632	5306.42	HILIC-MS	Arcanobacterium canis	98.819
3-Hydroxyanthranilate	ASV_211	0.225544	0.504883	0.942595	5679	5353	HILIC-MS	Arcanobacterium canis	98.819
Succinate	ASV_211	-0.224845	0.50624	0.943029	5693	5368.66	HILIC-MS	Arcanobacterium canis	98.819
3-(2-hydroxyphenyl)propanoate	ASV_211	-0.216564	0.522428	0.948005	5848	5543.94	HILIC-MS	Arcanobacterium canis	98.819
L-Histidine	ASV_211	0.204084	0.547227	0.951945	6351	6045.81	HILIC-MS	Arcanobacterium canis	98.819
L-Arginine	ASV_211	0.173408	0.610117	0.957395	6763	6474.87	HILIC-MS	Arcanobacterium canis	98.819
Fumarate	ASV_211	0.163663	0.630629	0.959059	6994	6707.66	HILIC-MS	Arcanobacterium canis	98.819
N-Acetyl-L-alanine	ASV_211	0.152074	0.655329	0.961668	7289	7009.6	HILIC-MS	Arcanobacterium canis	98.819
Ketoleucine	ASV_211	-0.14997	0.659846	0.961668	7289	7009.6	HILIC-MS	Arcanobacterium canis	98.819
Guanine	ASV_211	-0.1427	0.675538	0.966491	7535	7282.51	HILIC-MS	Arcanobacterium canis	98.819
4-Hydroxyphenylacetate	ASV_211	-0.138922	0.683738	0.966491	7535	7282.51	HILIC-MS	Arcanobacterium canis	98.819
Mevalonolactone	ASV_211	0.137173	0.687545	0.967013	7539	7290.31	HILIC-MS	Arcanobacterium canis	98.819
Indole-3-acetic acid	ASV_211	0.131576	0.699772	0.970661	7654	7429.44	HILIC-MS	Arcanobacterium canis	98.819
Glucose 6-phosphate	ASV_211	0.120533	0.724079	0.973909	7883	7677.32	HILIC-MS	Arcanobacterium canis	98.819
L-Serine	ASV_211	0.117155	0.731562	0.97433	8232	8020.69	HILIC-MS	Arcanobacterium canis	98.819
Glutarate	ASV_211	0.110519	0.746321	0.97433	8232	8020.69	HILIC-MS	Arcanobacterium canis	98.819
Uracil	ASV_211	-0.108362	0.751137	0.97433	8232	8020.69	HILIC-MS	Arcanobacterium canis	98.819
Benzyl alcohol	ASV_211	-0.10463	0.759485	0.974581	8325	8113.38	HILIC-MS	Arcanobacterium canis	98.819
Thymine	ASV_211	0.100762	0.768162	0.97522	8351	8144.06	HILIC-MS	Arcanobacterium canis	98.819
Imidazoleacetate	ASV_211	0.100762	0.768162	0.97522	8351	8144.06	HILIC-MS	Arcanobacterium canis	98.819
Uridine	ASV_211	0.0834747	0.807225	0.980316	8736	8564.04	HILIC-MS	Arcanobacterium canis	98.819
Citrulline	ASV_211	0.0825169	0.809402	0.981057	8747	8581.31	HILIC-MS	Arcanobacterium canis	98.819
Cholate	ASV_211	-0.0698534	0.838289	0.985693	9050	8920.52	HILIC-MS	Arcanobacterium canis	98.819
Deoxycholate	ASV_211	0.0485402	0.887298	0.992445	9515	9443.11	HILIC-MS	Arcanobacterium canis	98.819
4-Aminobenzoate	ASV_211	0.0476076	0.889452	0.992445	9515	9443.11	HILIC-MS	Arcanobacterium canis	98.819
Sn-Glycerol 3-phosphate	ASV_211	-0.0384923	0.910537	0.994367	9717	9662.26	HILIC-MS	Arcanobacterium canis	98.819
L-Ornithine	ASV_211	-0.0383861	0.910783	0.994367	9717	9662.26	HILIC-MS	Arcanobacterium canis	98.819
Alpha-D-Glucose	ASV_211	-0.0359154	0.916507	0.995178	9768	9720.89	HILIC-MS	Arcanobacterium canis	98.819
4-Hydroxybenzoate	ASV_211	-0.000792099	0.998156	0.999664	10586	10582.4	HILIC-MS	Arcanobacterium canis	98.819
N-Acetyl-L-phenylalanine	ASV_026	-0.676517	0.0222593	0.555014	427	236.991	HILIC-MS	Bacteroides caccae	100
Xanthine	ASV_026	0.670113	0.0240602	0.567604	450	255.422	HILIC-MS	Bacteroides caccae	100
N-Acetyl-DL-methionine	ASV_026	-0.66187	0.0265271	0.583872	484	282.594	HILIC-MS	Bacteroides caccae	100
Glucose 6-phosphate	ASV_026	0.629151	0.0380906	0.65558	616	403.837	HILIC-MS	Bacteroides caccae	100
Urocanate	ASV_026	0.557769	0.0745969	0.756782	1052	796.134	HILIC-MS	Bacteroides caccae	100
Urate	ASV_026	0.488371	0.127468	0.802638	1701	1365.29	HILIC-MS	Bacteroides caccae	100
Azelaic acid	ASV_026	0.485496	0.130064	0.803708	1746	1403.27	HILIC-MS	Bacteroides caccae	100
L-Arginine	ASV_026	0.434046	0.182253	0.837198	2445	2046.95	HILIC-MS	Bacteroides caccae	100
Indole-3-acetic acid	ASV_026	0.43309	0.183326	0.837198	2445	2046.95	HILIC-MS	Bacteroides caccae	100
Glutarate	ASV_026	0.418844	0.199785	0.838454	2536	2126.32	HILIC-MS	Bacteroides caccae	100
Hypoxanthine	ASV_026	0.410077	0.210337	0.846298	2635	2229.99	HILIC-MS	Bacteroides caccae	100
Pimelic acid	ASV_026	0.409266	0.21133	0.846555	2669	2259.46	HILIC-MS	Bacteroides caccae	100
L-Tyrosine	ASV_026	-0.371045	0.261253	0.862598	3211	2769.8	HILIC-MS	Bacteroides caccae	100
L-Arabitol	ASV_026	-0.361408	0.274806	0.868794	3439	2987.78	HILIC-MS	Bacteroides caccae	100
Alpha-D-Glucose	ASV_026	-0.325654	0.328435	0.890926	3910	3483.52	HILIC-MS	Bacteroides caccae	100
3-(2-hydroxyphenyl)propanoate	ASV_026	-0.31769	0.341087	0.89333	4048	3616.2	HILIC-MS	Bacteroides caccae	100
L-Histidine	ASV_026	0.309765	0.353924	0.898008	4184	3757.27	HILIC-MS	Bacteroides caccae	100
N-Acetyl-DL-glutamic acid	ASV_026	0.30958	0.354227	0.898008	4184	3757.27	HILIC-MS	Bacteroides caccae	100
Suberic acid	ASV_026	0.306976	0.358502	0.899372	4246	3818.73	HILIC-MS	Bacteroides caccae	100
Guanine	ASV_026	0.3021	0.366577	0.903187	4325	3906.28	HILIC-MS	Bacteroides caccae	100
Succinate	ASV_026	-0.292267	0.38314	0.908731	4504	4092.92	HILIC-MS	Bacteroides caccae	100
3-Hydroxybutyric acid	ASV_026	-0.290561	0.386052	0.908731	4504	4092.92	HILIC-MS	Bacteroides caccae	100
Citrulline	ASV_026	0.265083	0.430827	0.923891	5074	4687.82	HILIC-MS	Bacteroides caccae	100
Glutamate	ASV_026	-0.264695	0.431527	0.923891	5074	4687.82	HILIC-MS	Bacteroides caccae	100
L-Glutamine	ASV_026	0.219619	0.516431	0.945751	5814	5498.6	HILIC-MS	Bacteroides caccae	100
3-Hydroxyanthranilate	ASV_026	0.214905	0.525696	0.948048	5984	5673.12	HILIC-MS	Bacteroides caccae	100
N-Formyl-DL-methionine	ASV_026	-0.210937	0.53355	0.948048	5984	5673.12	HILIC-MS	Bacteroides caccae	100
L-Serine	ASV_026	0.186714	0.582514	0.955484	6614	6319.57	HILIC-MS	Bacteroides caccae	100
Ketoleucine	ASV_026	-0.181729	0.592799	0.955484	6614	6319.57	HILIC-MS	Bacteroides caccae	100
Thymine	ASV_026	-0.177261	0.602075	0.955856	6678	6383.2	HILIC-MS	Bacteroides caccae	100
Imidazoleacetate	ASV_026	-0.177261	0.602075	0.955856	6678	6383.2	HILIC-MS	Bacteroides caccae	100
D-Ribose 5-phosphate	ASV_026	-0.17496	0.606873	0.956686	6726	6434.67	HILIC-MS	Bacteroides caccae	100
Taurine	ASV_026	-0.171602	0.613901	0.958611	6792	6510.88	HILIC-MS	Bacteroides caccae	100
Nicotinate	ASV_026	0.168952	0.619467	0.958649	6896	6610.84	HILIC-MS	Bacteroides caccae	100
Mevalonolactone	ASV_026	0.168421	0.620584	0.958649	6896	6610.84	HILIC-MS	Bacteroides caccae	100
Benzyl alcohol	ASV_026	0.130762	0.701554	0.970686	7668	7443.22	HILIC-MS	Bacteroides caccae	100
Adenine	ASV_026	-0.112748	0.741355	0.97433	8232	8020.69	HILIC-MS	Bacteroides caccae	100
L-Aspartate	ASV_026	0.109531	0.748527	0.97433	8232	8020.69	HILIC-MS	Bacteroides caccae	100
4-Hydroxyphenylacetate	ASV_026	0.108348	0.751168	0.97433	8232	8020.69	HILIC-MS	Bacteroides caccae	100
Deoxycholate	ASV_026	-0.104657	0.759425	0.974581	8325	8113.38	HILIC-MS	Bacteroides caccae	100
4-Aminobenzoate	ASV_026	0.102453	0.764367	0.974581	8325	8113.38	HILIC-MS	Bacteroides caccae	100
Galactitol	ASV_026	0.0924259	0.786944	0.977726	8592	8400.62	HILIC-MS	Bacteroides caccae	100
Guanosine	ASV_026	0.0919785	0.787955	0.977726	8592	8400.62	HILIC-MS	Bacteroides caccae	100
L-Ornithine	ASV_026	0.0867327	0.79983	0.9788	8704	8519.48	HILIC-MS	Bacteroides caccae	100
Uridine	ASV_026	-0.0760898	0.824038	0.983786	8882	8737.99	HILIC-MS	Bacteroides caccae	100
Cholate	ASV_026	-0.0690289	0.840177	0.985693	9050	8920.52	HILIC-MS	Bacteroides caccae	100
N-Acetyl-L-aspartic acid	ASV_026	0.0638926	0.851951	0.987101	9285	9165.23	HILIC-MS	Bacteroides caccae	100
Uracil	ASV_026	-0.0635298	0.852784	0.987101	9285	9165.23	HILIC-MS	Bacteroides caccae	100
Adenosine	ASV_026	0.0391276	0.909065	0.994036	9703	9645.13	HILIC-MS	Bacteroides caccae	100
Fumarate	ASV_026	-0.0388661	0.909671	0.994036	9703	9645.13	HILIC-MS	Bacteroides caccae	100
4-Hydroxybenzoate	ASV_026	-0.0366787	0.914738	0.995073	9751	9702.96	HILIC-MS	Bacteroides caccae	100
Inosine	ASV_026	0.0305602	0.928927	0.996039	9940	9900.62	HILIC-MS	Bacteroides caccae	100
Pantothenate	ASV_026	-0.0281411	0.934542	0.996162	9972	9933.73	HILIC-MS	Bacteroides caccae	100
N-Acetyl-L-alanine	ASV_026	0.0192203	0.95527	0.997111	10481	10450.7	HILIC-MS	Bacteroides caccae	100
Rosmarinate	ASV_026	0.0163499	0.961946	0.997111	10481	10450.7	HILIC-MS	Bacteroides caccae	100
Sn-Glycerol 3-phosphate	ASV_026	-0.00686065	0.984028	0.997111	10481	10450.7	HILIC-MS	Bacteroides caccae	100
O-Acetylserine	ASV_026	0.000522928	0.998783	0.999668	10600	10596.5	HILIC-MS	Bacteroides caccae	100
Cholate	ASV_082	-0.827063	0.00168561	0.256971	73	18.7589	HILIC-MS	Bacteroides faecichinchillae	100
Succinate	ASV_082	0.756629	0.007031	0.408642	191	78.0505	HILIC-MS	Bacteroides faecichinchillae	100
Mevalonolactone	ASV_082	-0.754049	0.00734286	0.408642	191	78.0505	HILIC-MS	Bacteroides faecichinchillae	100
3-Hydroxybutyric acid	ASV_082	0.747976	0.00811655	0.417727	206	86.0517	HILIC-MS	Bacteroides faecichinchillae	100
Hypoxanthine	ASV_082	0.715607	0.0132796	0.477256	295	140.791	HILIC-MS	Bacteroides faecichinchillae	100
Glutarate	ASV_082	-0.69971	0.0165349	0.519486	343	178.184	HILIC-MS	Bacteroides faecichinchillae	100
Uracil	ASV_082	-0.645817	0.031835	0.616851	550	339.268	HILIC-MS	Bacteroides faecichinchillae	100
Adenosine	ASV_082	-0.625155	0.0397087	0.666665	632	421.332	HILIC-MS	Bacteroides faecichinchillae	100
Fumarate	ASV_082	0.600137	0.0509365	0.710775	760	540.189	HILIC-MS	Bacteroides faecichinchillae	100
Nicotinate	ASV_082	0.567988	0.0683266	0.754012	1033	778.895	HILIC-MS	Bacteroides faecichinchillae	100
3-Hydroxyanthranilate	ASV_082	-0.560663	0.0727835	0.754012	1033	778.895	HILIC-MS	Bacteroides faecichinchillae	100
4-Aminobenzoate	ASV_082	-0.543544	0.0839503	0.759826	1313	997.652	HILIC-MS	Bacteroides faecichinchillae	100
Guanine	ASV_082	-0.541958	0.0850385	0.759826	1313	997.652	HILIC-MS	Bacteroides faecichinchillae	100
3-(2-hydroxyphenyl)propanoate	ASV_082	0.534549	0.0902484	0.759826	1313	997.652	HILIC-MS	Bacteroides faecichinchillae	100
D-Ribose 5-phosphate	ASV_082	0.506822	0.111596	0.779281	1522	1186.07	HILIC-MS	Bacteroides faecichinchillae	100
N-Acetyl-L-aspartic acid	ASV_082	0.489766	0.126221	0.802106	1673	1341.92	HILIC-MS	Bacteroides faecichinchillae	100
4-Hydroxyphenylacetate	ASV_082	-0.461467	0.153076	0.828046	1972	1632.91	HILIC-MS	Bacteroides faecichinchillae	100
Alpha-D-Glucose	ASV_082	0.448227	0.166772	0.832518	2246	1869.84	HILIC-MS	Bacteroides faecichinchillae	100
Thymine	ASV_082	0.427319	0.18989	0.837198	2445	2046.95	HILIC-MS	Bacteroides faecichinchillae	100
Imidazoleacetate	ASV_082	0.427319	0.18989	0.837198	2445	2046.95	HILIC-MS	Bacteroides faecichinchillae	100
Sn-Glycerol 3-phosphate	ASV_082	-0.412701	0.207145	0.841368	2612	2197.65	HILIC-MS	Bacteroides faecichinchillae	100
Benzyl alcohol	ASV_082	-0.390593	0.234953	0.857251	3002	2573.47	HILIC-MS	Bacteroides faecichinchillae	100
O-Acetylserine	ASV_082	0.366957	0.266955	0.865806	3302	2858.89	HILIC-MS	Bacteroides faecichinchillae	100
Guanosine	ASV_082	-0.362129	0.273779	0.868794	3439	2987.78	HILIC-MS	Bacteroides faecichinchillae	100
4-Hydroxybenzoate	ASV_082	-0.344141	0.300053	0.877092	3689	3235.59	HILIC-MS	Bacteroides faecichinchillae	100
Galactitol	ASV_082	-0.343232	0.301416	0.877092	3689	3235.59	HILIC-MS	Bacteroides faecichinchillae	100
L-Histidine	ASV_082	-0.323674	0.331557	0.891313	4038	3599.12	HILIC-MS	Bacteroides faecichinchillae	100
Deoxycholate	ASV_082	-0.308873	0.355386	0.898454	4194	3768.12	HILIC-MS	Bacteroides faecichinchillae	100
L-Arabitol	ASV_082	-0.307012	0.358443	0.899372	4246	3818.73	HILIC-MS	Bacteroides faecichinchillae	100
Urate	ASV_082	-0.290824	0.385602	0.908731	4504	4092.92	HILIC-MS	Bacteroides faecichinchillae	100
Pimelic acid	ASV_082	0.283297	0.398571	0.910686	4669	4251.99	HILIC-MS	Bacteroides faecichinchillae	100
L-Glutamine	ASV_082	0.28208	0.400689	0.910686	4669	4251.99	HILIC-MS	Bacteroides faecichinchillae	100
Taurine	ASV_082	-0.277301	0.409055	0.914937	4740	4336.8	HILIC-MS	Bacteroides faecichinchillae	100
N-Acetyl-L-alanine	ASV_082	-0.271835	0.418729	0.920955	4821	4439.93	HILIC-MS	Bacteroides faecichinchillae	100
Uridine	ASV_082	-0.257933	0.443818	0.924417	5123	4735.79	HILIC-MS	Bacteroides faecichinchillae	100
Ketoleucine	ASV_082	0.251525	0.455614	0.930359	5192	4830.42	HILIC-MS	Bacteroides faecichinchillae	100
Indole-3-acetic acid	ASV_082	-0.249022	0.460261	0.93184	5237	4880.04	HILIC-MS	Bacteroides faecichinchillae	100
Rosmarinate	ASV_082	-0.233742	0.489094	0.942191	5632	5306.42	HILIC-MS	Bacteroides faecichinchillae	100
Inosine	ASV_082	0.225685	0.504611	0.942432	5677	5350.19	HILIC-MS	Bacteroides faecichinchillae	100
L-Serine	ASV_082	0.202891	0.549623	0.951945	6351	6045.81	HILIC-MS	Bacteroides faecichinchillae	100
L-Aspartate	ASV_082	0.153506	0.652259	0.961119	7195	6915.25	HILIC-MS	Bacteroides faecichinchillae	100
Pantothenate	ASV_082	-0.133166	0.696292	0.970174	7621	7393.7	HILIC-MS	Bacteroides faecichinchillae	100
L-Arginine	ASV_082	0.116781	0.732392	0.97433	8232	8020.69	HILIC-MS	Bacteroides faecichinchillae	100
N-Acetyl-DL-methionine	ASV_082	-0.111275	0.744637	0.97433	8232	8020.69	HILIC-MS	Bacteroides faecichinchillae	100
Citrulline	ASV_082	0.108033	0.751873	0.97433	8232	8020.69	HILIC-MS	Bacteroides faecichinchillae	100
N-Formyl-DL-methionine	ASV_082	0.105191	0.758228	0.974484	8252	8041.44	HILIC-MS	Bacteroides faecichinchillae	100
N-Acetyl-L-phenylalanine	ASV_082	-0.0951417	0.780814	0.977726	8592	8400.62	HILIC-MS	Bacteroides faecichinchillae	100
L-Tyrosine	ASV_082	0.0935598	0.784383	0.977726	8592	8400.62	HILIC-MS	Bacteroides faecichinchillae	100
L-Ornithine	ASV_082	0.0891745	0.794298	0.978137	8610	8421.76	HILIC-MS	Bacteroides faecichinchillae	100
Glutamate	ASV_082	0.0887817	0.795187	0.978287	8618	8430.88	HILIC-MS	Bacteroides faecichinchillae	100
Azelaic acid	ASV_082	0.0743453	0.82802	0.984837	8922	8786.72	HILIC-MS	Bacteroides faecichinchillae	100
Glucose 6-phosphate	ASV_082	-0.043165	0.899721	0.992771	9645	9575.27	HILIC-MS	Bacteroides faecichinchillae	100
Urocanate	ASV_082	-0.0271803	0.936773	0.996162	9972	9933.73	HILIC-MS	Bacteroides faecichinchillae	100
N-Acetyl-DL-glutamic acid	ASV_082	0.0192313	0.955245	0.997111	10481	10450.7	HILIC-MS	Bacteroides faecichinchillae	100
Xanthine	ASV_082	0.0173294	0.959668	0.997111	10481	10450.7	HILIC-MS	Bacteroides faecichinchillae	100
Suberic acid	ASV_082	0.0124933	0.970918	0.997111	10481	10450.7	HILIC-MS	Bacteroides faecichinchillae	100
Adenine	ASV_082	-0.00142457	0.996683	0.998945	10578	10566.8	HILIC-MS	Bacteroides faecichinchillae	100
Xanthine	ASV_160	0.549157	0.0801716	0.759826	1313	997.652	HILIC-MS	Bacteroides fragilis	100
N-Acetyl-DL-methionine	ASV_160	-0.543071	0.0842741	0.759826	1313	997.652	HILIC-MS	Bacteroides fragilis	100
Citrulline	ASV_160	0.535414	0.0896292	0.759826	1313	997.652	HILIC-MS	Bacteroides fragilis	100
N-Acetyl-L-phenylalanine	ASV_160	-0.511748	0.107586	0.771272	1483	1143.8	HILIC-MS	Bacteroides fragilis	100
Urocanate	ASV_160	0.507483	0.111052	0.777648	1515	1178.14	HILIC-MS	Bacteroides fragilis	100
Alpha-D-Glucose	ASV_160	-0.478567	0.136458	0.809716	1797	1455.06	HILIC-MS	Bacteroides fragilis	100
Guanosine	ASV_160	0.446129	0.16901	0.832518	2246	1869.84	HILIC-MS	Bacteroides fragilis	100
Glucose 6-phosphate	ASV_160	0.408543	0.212217	0.846555	2669	2259.46	HILIC-MS	Bacteroides fragilis	100
L-Arabitol	ASV_160	-0.386684	0.240083	0.857251	3002	2573.47	HILIC-MS	Bacteroides fragilis	100
L-Ornithine	ASV_160	0.379733	0.249365	0.86131	3082	2654.56	HILIC-MS	Bacteroides fragilis	100
L-Arginine	ASV_160	0.375956	0.254494	0.861453	3147	2710.99	HILIC-MS	Bacteroides fragilis	100
4-Hydroxybenzoate	ASV_160	0.371748	0.260278	0.861796	3205	2762.06	HILIC-MS	Bacteroides fragilis	100
L-Tyrosine	ASV_160	-0.363564	0.27174	0.868199	3327	2888.5	HILIC-MS	Bacteroides fragilis	100
3-(2-hydroxyphenyl)propanoate	ASV_160	-0.33557	0.313039	0.882201	3762	3318.84	HILIC-MS	Bacteroides fragilis	100
N-Formyl-DL-methionine	ASV_160	-0.327972	0.3248	0.889343	3872	3443.53	HILIC-MS	Bacteroides fragilis	100
Azelaic acid	ASV_160	0.295803	0.377142	0.907282	4434	4022.89	HILIC-MS	Bacteroides fragilis	100
Urate	ASV_160	0.291063	0.385195	0.908731	4504	4092.92	HILIC-MS	Bacteroides fragilis	100
N-Acetyl-DL-glutamic acid	ASV_160	0.283767	0.397755	0.910686	4669	4251.99	HILIC-MS	Bacteroides fragilis	100
Adenine	ASV_160	-0.27469	0.413662	0.918075	4777	4385.65	HILIC-MS	Bacteroides fragilis	100
Hypoxanthine	ASV_160	0.272894	0.416846	0.918687	4811	4419.8	HILIC-MS	Bacteroides fragilis	100
Thymine	ASV_160	-0.259086	0.441712	0.923891	5074	4687.82	HILIC-MS	Bacteroides fragilis	100
Imidazoleacetate	ASV_160	-0.259086	0.441712	0.923891	5074	4687.82	HILIC-MS	Bacteroides fragilis	100
Pimelic acid	ASV_160	0.239409	0.478308	0.93946	5417	5089.06	HILIC-MS	Bacteroides fragilis	100
Deoxycholate	ASV_160	-0.227021	0.502022	0.942432	5677	5350.19	HILIC-MS	Bacteroides fragilis	100
Uracil	ASV_160	-0.210238	0.53494	0.948048	5984	5673.12	HILIC-MS	Bacteroides fragilis	100
Fumarate	ASV_160	0.203635	0.548129	0.951945	6351	6045.81	HILIC-MS	Bacteroides fragilis	100
Guanine	ASV_160	0.190111	0.575545	0.954034	6397	6102.96	HILIC-MS	Bacteroides fragilis	100
L-Histidine	ASV_160	0.181985	0.592271	0.955484	6614	6319.57	HILIC-MS	Bacteroides fragilis	100
Galactitol	ASV_160	-0.18139	0.593502	0.955484	6614	6319.57	HILIC-MS	Bacteroides fragilis	100
Uridine	ASV_160	0.178616	0.599257	0.955515	6655	6358.95	HILIC-MS	Bacteroides fragilis	100
Suberic acid	ASV_160	0.16764	0.622229	0.958649	6896	6610.84	HILIC-MS	Bacteroides fragilis	100
Benzyl alcohol	ASV_160	0.163814	0.63031	0.959059	6994	6707.66	HILIC-MS	Bacteroides fragilis	100
Inosine	ASV_160	0.16054	0.637252	0.959477	7122	6833.39	HILIC-MS	Bacteroides fragilis	100
N-Acetyl-L-alanine	ASV_160	-0.140012	0.681369	0.966491	7535	7282.51	HILIC-MS	Bacteroides fragilis	100
Rosmarinate	ASV_160	-0.139151	0.68324	0.966491	7535	7282.51	HILIC-MS	Bacteroides fragilis	100
Nicotinate	ASV_160	0.137884	0.685997	0.966491	7535	7282.51	HILIC-MS	Bacteroides fragilis	100
O-Acetylserine	ASV_160	-0.120751	0.723596	0.973909	7883	7677.32	HILIC-MS	Bacteroides fragilis	100
Glutamate	ASV_160	-0.120598	0.723934	0.973909	7883	7677.32	HILIC-MS	Bacteroides fragilis	100
Indole-3-acetic acid	ASV_160	0.10613	0.756128	0.97433	8232	8020.69	HILIC-MS	Bacteroides fragilis	100
N-Acetyl-L-aspartic acid	ASV_160	0.101348	0.766846	0.974595	8345	8133	HILIC-MS	Bacteroides fragilis	100
4-Hydroxyphenylacetate	ASV_160	0.0979602	0.774463	0.976717	8416	8220.05	HILIC-MS	Bacteroides fragilis	100
D-Ribose 5-phosphate	ASV_160	0.0902496	0.791865	0.977726	8592	8400.62	HILIC-MS	Bacteroides fragilis	100
Succinate	ASV_160	-0.0901125	0.792175	0.977726	8592	8400.62	HILIC-MS	Bacteroides fragilis	100
Sn-Glycerol 3-phosphate	ASV_160	0.0894901	0.793583	0.978137	8610	8421.76	HILIC-MS	Bacteroides fragilis	100
Glutarate	ASV_160	0.0857093	0.802152	0.9788	8704	8519.48	HILIC-MS	Bacteroides fragilis	100
3-Hydroxyanthranilate	ASV_160	-0.0700536	0.837831	0.985693	9050	8920.52	HILIC-MS	Bacteroides fragilis	100
L-Aspartate	ASV_160	0.0660002	0.847116	0.986503	9104	8981.12	HILIC-MS	Bacteroides fragilis	100
Cholate	ASV_160	0.046836	0.891235	0.992484	9574	9502.04	HILIC-MS	Bacteroides fragilis	100
Mevalonolactone	ASV_160	-0.0463274	0.89241	0.992484	9574	9502.04	HILIC-MS	Bacteroides fragilis	100
L-Serine	ASV_160	0.0461949	0.892716	0.992484	9574	9502.04	HILIC-MS	Bacteroides fragilis	100
Taurine	ASV_160	-0.0450252	0.895419	0.992484	9574	9502.04	HILIC-MS	Bacteroides fragilis	100
Adenosine	ASV_160	-0.0240824	0.943969	0.997111	10481	10450.7	HILIC-MS	Bacteroides fragilis	100
3-Hydroxybutyric acid	ASV_160	-0.0224102	0.947855	0.997111	10481	10450.7	HILIC-MS	Bacteroides fragilis	100
Ketoleucine	ASV_160	0.0215052	0.949958	0.997111	10481	10450.7	HILIC-MS	Bacteroides fragilis	100
Pantothenate	ASV_160	0.0210311	0.95106	0.997111	10481	10450.7	HILIC-MS	Bacteroides fragilis	100
4-Aminobenzoate	ASV_160	0.00615646	0.985667	0.997111	10481	10450.7	HILIC-MS	Bacteroides fragilis	100
L-Glutamine	ASV_160	0.00302479	0.992958	0.998704	10541	10527.3	HILIC-MS	Bacteroides fragilis	100
L-Serine	ASV_070	0.53174	0.0922774	0.759826	1313	997.652	HILIC-MS	Bacteroides koreensis	100
[truncated: 8,834 more rows]

## Sheet: Table S6
ASV ID	Phylum	Family	Species (BLAST top hit)	BLAST identity (%)	Relative abundance in NS1 fecal (%)	Relative abundance in NS0 fecal (%)	Relative abundance in NS0 fecal-derived chemostat (day 17) (%)	Chemostat/Fecal abundance ratio (NS0)
[truncated: 197 more rows]

[truncated: 13 more sheets: Table S7, Table S8, Table S9, Table S10, Table S11, Table S12, Table S13, Table S14, Table S15, Table S16, Table S17, Table S18, Table S19]
